# Supplementary material for: An All-In-One Transcriptome-Based Assay to Identify Therapy-Guiding Genomic Aberrations in Nonsmall Cell Lung Cancer Patients
Source: Cancers (Basel). 2020 Oct 1;12(10):2843. doi: 10.3390/cancers12102843 (PMC7650834; doi:10.3390/cancers12102843)
Supplement: Supplementary file 1 [file cancers-12-02843-s001.zip]

Archive with 5 entries (4 files):
- cancers-943991 - supplementary file.xlsx
- cancers-943991 - supplementary material.docx
- cancers-943991 - supplementary-/
- cancers-943991 - supplementary-/cancers-943991 - supplementary file.xlsx
- cancers-943991 - supplementary-/cancers-943991 - supplementary material.pdf
