# Supplementary material for: An All-In-One Transcriptome-Based Assay to Identify Therapy-Guiding Genomic Aberrations in Nonsmall Cell Lung Cancer Patients
Source: Cancers (Basel). 2020 Oct 1;12(10):2843. doi: 10.3390/cancers12102843 (PMC7650834; doi:10.3390/cancers12102843)
Supplement: Supplementary file 1 [file cancers-12-02843-s001.zip › cancers-943991 - supplementary file.xlsx]

## Sheet: All designs
chromosome	start (HG19)	end (HG19)	gene ID	landing probe location	landing probe ID	strand	Design-1	Design-2	design-3
chr1	115251213	115251253	NRAS	chr1:115251213-115251253	NRAS|NM_000245|117-146|chr1:115252193-115252219|27bp|r|partial|mutation_up_0_3619365	+		D2	D3
chr1	115252224	115252264	NRAS	chr1:115252224-115252264	NRAS|NM_000245|61|chr1:115256516-115256557|42bp|r|partial|mutation_up_0_3619978	+		D2
chr1	115252279	115252319	NRAS	chr1:115252279-115252319	NRAS|NM_000245|61|chr1:115256516-115256557|42bp|r|partial|mutation_up_1_3619979	-		D2
chr1	115252281	115252321	NRAS	chr1:115252281-115252321	NRAS|NM_000245|61|chr1:115256516-115256557|42bp|r|partial|mutation_up_1_3619979	+		D2
chr1	115252286	115252336	NRAS	chr1:115252286-115252336	chr1_115252190_115252349_0_2962522	+	D1
chr1	115256428	115256468	NRAS	chr1:115256428-115256468	NRAS|NM_000245|117-146|chr1:115252193-115252219|27bp|r|partial|mutation_down_0_3619363	-		D2	D3
chr1	115256467	115256507	NRAS	chr1:115256467-115256507	NRAS|NM_000245|117-146|chr1:115252193-115252219|27bp|r|partial|mutation_down_0_3619363	+		D2	D3
chr1	115256487	115256537	NRAS	chr1:115256487-115256537	chr1_115256528_115256530_0_2970533	+	D1
chr1	115256521	115256561	NRAS	chr1:115256521-115256561	NRAS|NM_000245|117-146|chr1:115252193-115252219|27bp|r|partial|mutation_down_1_3619364	-		D2
chr1	115256538	115256588	NRAS	chr1:115256538-115256588	chr1_115256422_115256599_0_2970561	+	D1
chr1	115256549	115256589	NRAS	chr1:115256549-115256589	NRAS|NM000245|E3|+|mutation_0_5827470	+			D3
chr1	115256555	115256595	NRAS	chr1:115256555-115256595	NRAS|NM_000245|117-146|chr1:115252193-115252219|27bp|r|partial|mutation_down_1_3619364	+		D2
chr1	115258674	115258724	NRAS	chr1:115258674-115258724	chr1_115258671_115258798_0_2970562	-	D1
chr1	115258678	115258718	NRAS	chr1:115258678-115258718	NRAS|NM000245|E2|+|mutation_0_5827345	+			D3
chr1	115258684	115258724	NRAS	chr1:115258684-115258724	NRAS|NM000245|E2|-|mutation_0_5827496	-		D2	D3
chr1	115258689	115258739	NRAS	chr1:115258689-115258739	chr1_115258747_115258748_0_2970534	+	D1
chr1	115259277	115259327	NRAS	chr1:115259277-115259327	chr1_115259280_115259515_0_2962523	-	D1
chr1	115259303	115259343	NRAS	chr1:115259303-115259343	NRAS|NM_000245|42717|chr1:115258728-115258763|36bp|r|partial|mutation_down_0_3619366	-		D2	D3
chr1	115259406	115259446	NRAS	chr1:115259406-115259446	NRAS|NM_000245|42717|chr1:115258728-115258763|36bp|r|partial|mutation_down_1_3619367	-		D2	D3
chr1	156830691	156830731	NTRK1	chr1:156830691-156830731	NTRK1|NM002529|E1|fusion_0_5827536	-			D3
chr1	156830768	156830808	NTRK1	chr1:156830768-156830808	NTRK1|NM002529|E1|fusion_0_5827536	+			D3
chr1	156830837	156830877	NTRK1	chr1:156830837-156830877	NTRK1|NM002529|E1|fusion_1_5827537	-			D3
chr1	156830887	156830927	NTRK1	chr1:156830887-156830927	NTRK1|NM002529|E1|fusion_1_5827537	+			D3
chr1	156834161	156834201	NTRK1	chr1:156834161-156834201	NTRK1|NM002529|E2|fusion_0_5827538	-			D3
chr1	156834174	156834214	NTRK1	chr1:156834174-156834214	NTRK1|NM002529|E2|fusion_0_5827538	+			D3
chr1	156834525	156834565	NTRK1	chr1:156834525-156834565	NTRK1|NM002529|E3|fusion_0_5827539	-			D3
chr1	156834535	156834575	NTRK1	chr1:156834535-156834575	NTRK1|NM002529|E3|fusion_0_5827539	+			D3
chr1	156836705	156836745	NTRK1	chr1:156836705-156836745	NTRK1|NM002529|E4|fusion_0_5827540	-			D3
chr1	156836707	156836747	NTRK1	chr1:156836707-156836747	NTRK1|NM002529|E4|fusion_0_5827540	+			D3
chr1	156837916	156837956	NTRK1	chr1:156837916-156837956	NTRK1|NM002529|E5|fusion_0_5827541	-			D3
chr1	156837996	156838036	NTRK1	chr1:156837996-156838036	NTRK1|NM002529|E5|fusion_0_5827541	+			D3
chr1	156838325	156838365	NTRK1	chr1:156838325-156838365	NTRK1|NM002529|E6|fusion_0_5827542	-			D3
chr1	156838392	156838432	NTRK1	chr1:156838392-156838432	NTRK1|NM002529|E6|fusion_0_5827542	+			D3
chr1	156841424	156841464	NTRK1	chr1:156841424-156841464	NTRK1|NM_002529|exon7|chr1:156841415-156841547|133bp|f|fusion_0_3619377	-		D2	D3
chr1	156841485	156841525	NTRK1	chr1:156841485-156841525	NTRK1|NM_002529|exon7|chr1:156841415-156841547|133bp|f|fusion_0_3619377	+		D2	D3
chr1	156843428	156843468	NTRK1	chr1:156843428-156843468	NTRK1|NM_002529|exon8|chr1:156843425-156843751|327bp|f|fusion_0_3619378	-		D2	D3
chr1	156843489	156843529	NTRK1	chr1:156843489-156843529	NTRK1|NM_002529|exon8|chr1:156843425-156843751|327bp|f|fusion_0_3619378	+		D2	D3
chr1	156843543	156843583	NTRK1	chr1:156843543-156843583	NTRK1|NM_002529|exon8|chr1:156843425-156843751|327bp|f|fusion_1_3619379	-		D2	D3
chr1	156843599	156843639	NTRK1	chr1:156843599-156843639	NTRK1|NM_002529|exon8|chr1:156843425-156843751|327bp|f|fusion_1_3619379	+		D2	D3
chr1	156843670	156843710	NTRK1	chr1:156843670-156843710	NTRK1|NM_002529|exon8|chr1:156843425-156843751|327bp|f|fusion_2_3619380	-		D2	D3
chr1	156843701	156843741	NTRK1	chr1:156843701-156843741	NTRK1|NM_002529|exon8|chr1:156843425-156843751|327bp|f|fusion_2_3619380	+		D2	D3
chr1	156844371	156844411	NTRK1	chr1:156844371-156844411	NTRK1|NM_002529|exon10|chr1:156844363-156844418|56bp|f|fusion_0_3619371	+		D2	D3
chr1	156844374	156844414	NTRK1	chr1:156844374-156844414	NTRK1|NM_002529|exon10|chr1:156844363-156844418|56bp|f|fusion_0_3619371	-		D2	D3
chr1	156844720	156844760	NTRK1	chr1:156844720-156844760	NTRK1|NM_002529|exon11|chr1:156844698-156844800|103bp|f|fusion_0_3619372	-		D2	D3
chr1	156844744	156844784	NTRK1	chr1:156844744-156844784	NTRK1|NM_002529|exon11|chr1:156844698-156844800|103bp|f|fusion_0_3619372	+		D2	D3
chr1	156845319	156845359	NTRK1	chr1:156845319-156845359	NTRK1|NM_002529|exon12|chr1:156845312-156845458|147bp|f|fusion_0_3619373	-		D2	D3
chr1	156845408	156845448	NTRK1	chr1:156845408-156845448	NTRK1|NM_002529|exon12|chr1:156845312-156845458|147bp|f|fusion_0_3619373	+		D2	D3
chr1	156845881	156845921	NTRK1	chr1:156845881-156845921	NTRK1|NM_002529|exon13|chr1:156845872-156846002|131bp|f|fusion_0_3619374	-		D2	D3
chr1	156845936	156845976	NTRK1	chr1:156845936-156845976	NTRK1|NM_002529|exon13|chr1:156845872-156846002|131bp|f|fusion_0_3619374	+		D2	D3
chr1	156846213	156846253	NTRK1	chr1:156846213-156846253	NTRK1|NM_002529|exon14|chr1:156846192-156846364|173bp|f|fusion_0_3619375	-		D2	D3
chr1	156846229	156846269	NTRK1	chr1:156846229-156846269	NTRK1|NM_002529|exon14|chr1:156846192-156846364|173bp|f|fusion_0_3619375	+		D2	D3
chr1	156846290	156846330	NTRK1	chr1:156846290-156846330	NTRK1|NM_002529|exon14|chr1:156846192-156846364|173bp|f|fusion_1_3619376	-		D2	D3
chr1	156846319	156846359	NTRK1	chr1:156846319-156846359	NTRK1|NM_002529|exon14|chr1:156846192-156846364|173bp|f|fusion_1_3619376	+		D2	D3
chr1	156848942	156848982	NTRK1	chr1:156848942-156848982	NTRK1|NM002529|E15|fusion_0_5827543	-			D3
chr1	156848979	156849019	NTRK1	chr1:156848979-156849019	NTRK1|NM002529|E15|fusion_0_5827543	+			D3
chr1	156849040	156849080	NTRK1	chr1:156849040-156849080	NTRK1|NM002529|E15|fusion_1_5827544	-			D3
chr1	156849098	156849138	NTRK1	chr1:156849098-156849138	NTRK1|NM002529|E15|fusion_1_5827544	+			D3
chr1	156849808	156849848	NTRK1	chr1:156849808-156849848	NTRK1|NM002529|E16|fusion_0_5827545	+			D3
chr1	156849814	156849854	NTRK1	chr1:156849814-156849854	NTRK1|NM002529|E16|fusion_0_5827545	-			D3
chr1	156849879	156849919	NTRK1	chr1:156849879-156849919	NTRK1|NM002529|E16|fusion_1_5827546	-			D3
chr1	156849890	156849930	NTRK1	chr1:156849890-156849930	NTRK1|NM002529|E16|fusion_1_5827546	+			D3
chr1	156851258	156851298	NTRK1	chr1:156851258-156851298	NTRK1|NM002529|E17|fusion_0_5827547	-			D3
chr1	156851294	156851334	NTRK1	chr1:156851294-156851334	NTRK1|NM002529|E17|fusion_0_5827547	+			D3
chr1	156851350	156851390	NTRK1	chr1:156851350-156851390	NTRK1|NM002529|E17|fusion_1_5827548	-			D3
chr1	156851379	156851419	NTRK1	chr1:156851379-156851419	NTRK1|NM002529|E17|fusion_1_5827548	+			D3
chr1	162745978	162746018	DDR2	chr1:162745978-162746018	DDR2|NM_001014796|exon18|chr1:162748370-162748409|40bp|f|partial|mutation_up_0_3619251	+		D2
chr1	162746102	162746142	DDR2	chr1:162746102-162746142	DDR2|NM_001014796|exon18|chr1:162748370-162748409|40bp|f|partial|mutation_up_1_3619252	+		D2	D3
chr1	162748393	162748433	DDR2	chr1:162748393-162748433	DDR2|NM_001014796|exon18|chr1:162748370-162748409|40bp_0_3676295	-		D2	D3
chr1	162749921	162749961	DDR2	chr1:162749921-162749961	DDR2|NM_001014796|exon18|chr1:162748370-162748409|40bp|f|partial|mutation_down_0_3619249	-		D2
chr1	162749994	162750034	DDR2	chr1:162749994-162750034	DDR2|NM_001014796|exon18|chr1:162748370-162748409|40bp|f|partial|mutation_down_1_3619250	-		D2
chr1	169075982	169076022	ATP1B1	chr1:169075982-169076022	ATP1B1|NM_001677|E1|fusion_0_5827549	-			D3
chr1	169076018	169076058	ATP1B1	chr1:169076018-169076058	ATP1B1|NM_001677|E1|fusion_0_5827549	+			D3
chr1	169076088	169076128	ATP1B1	chr1:169076088-169076128	ATP1B1|NM_001677|E1|fusion_1_5827550	-			D3
chr1	169076094	169076134	ATP1B1	chr1:169076094-169076134	ATP1B1|NM_001677|E1|fusion_1_5827550	+			D3
chr1	169080618	169080658	ATP1B1	chr1:169080618-169080658	ATP1B1|NM_001677|E2|fusion_0_5827551	-			D3
chr1	169080687	169080727	ATP1B1	chr1:169080687-169080727	ATP1B1|NM_001677|E2|fusion_0_5827551	+			D3
chr1	169094143	169094183	ATP1B1	chr1:169094143-169094183	ATP1B1|NM_001677|E3|fusion_0_5827552	-			D3
chr1	169094145	169094185	ATP1B1	chr1:169094145-169094185	ATP1B1|NM_001677|E3|fusion_0_5827552	+			D3
chr1	169094206	169094246	ATP1B1	chr1:169094206-169094246	ATP1B1|NM_001677|E3|fusion_1_5827553	-			D3
chr1	169094228	169094268	ATP1B1	chr1:169094228-169094268	ATP1B1|NM_001677|E3|fusion_1_5827553	+			D3
chr1	169096477	169096517	ATP1B1	chr1:169096477-169096517	ATP1B1|NM_001677|E4|fusion_0_5827554	-			D3
chr1	169096496	169096536	ATP1B1	chr1:169096496-169096536	ATP1B1|NM_001677|E4|fusion_0_5827554	+			D3
chr1	169096580	169096620	ATP1B1	chr1:169096580-169096620	ATP1B1|NM_001677|E4|fusion_1_5827555	-			D3
chr1	169096599	169096639	ATP1B1	chr1:169096599-169096639	ATP1B1|NM_001677|E4|fusion_1_5827555	+			D3
chr1	169099264	169099304	ATP1B1	chr1:169099264-169099304	ATP1B1|NM_001677|E5|fusion_0_5827556	+			D3
chr1	169099270	169099310	ATP1B1	chr1:169099270-169099310	ATP1B1|NM_001677|E5|fusion_0_5827556	-			D3
chr1	169100535	169100575	ATP1B1	chr1:169100535-169100575	ATP1B1|NM_001677|E6|fusion_0_5827557	-			D3
chr1	169100630	169100670	ATP1B1	chr1:169100630-169100670	ATP1B1|NM_001677|E6|fusion_0_5827557	+			D3
chr1	169100689	169100729	ATP1B1	chr1:169100689-169100729	ATP1B1|NM_001677|E6|fusion_1_5827558	-			D3
chr1	169100761	169100801	ATP1B1	chr1:169100761-169100801	ATP1B1|NM_001677|E6|fusion_1_5827558	+			D3
chr1	169100840	169100880	ATP1B1	chr1:169100840-169100880	ATP1B1|NM_001677|E6|fusion_2_5827559	-			D3
chr1	169100918	169100958	ATP1B1	chr1:169100918-169100958	ATP1B1|NM_001677|E6|fusion_2_5827559	+			D3
chr1	169100988	169101028	ATP1B1	chr1:169100988-169101028	ATP1B1|NM_001677|E6|fusion_3_5827560	-			D3
chr1	169101045	169101085	ATP1B1	chr1:169101045-169101085	ATP1B1|NM_001677|E6|fusion_3_5827560	+			D3
chr1	169101134	169101174	ATP1B1	chr1:169101134-169101174	ATP1B1|NM_001677|E6|fusion_4_5827561	-			D3
chr1	169101206	169101246	ATP1B1	chr1:169101206-169101246	ATP1B1|NM_001677|E6|fusion_4_5827561	+			D3
chr1	169101281	169101321	ATP1B1	chr1:169101281-169101321	ATP1B1|NM_001677|E6|fusion_5_5827562	-			D3
chr1	169101333	169101373	ATP1B1	chr1:169101333-169101373	ATP1B1|NM_001677|E6|fusion_5_5827562	+			D3
chr1	169101424	169101464	ATP1B1	chr1:169101424-169101464	ATP1B1|NM_001677|E6|fusion_6_5827563	-			D3
chr1	169101491	169101531	ATP1B1	chr1:169101491-169101531	ATP1B1|NM_001677|E6|fusion_6_5827563	+			D3
chr1	169101544	169101584	ATP1B1	chr1:169101544-169101584	ATP1B1|NM_001677|E6|fusion_7_5827564	-			D3
chr1	169101621	169101661	ATP1B1	chr1:169101621-169101661	ATP1B1|NM_001677|E6|fusion_7_5827564	+			D3
chr1	169101690	169101730	ATP1B1	chr1:169101690-169101730	ATP1B1|NM_001677|E6|fusion_8_5827565	-			D3
chr1	169101781	169101821	ATP1B1	chr1:169101781-169101821	ATP1B1|NM_001677|E6|fusion_8_5827565	+			D3
chr1	176525480	176525520	PAPPA2	chr1:176525480-176525520	PAPPA2|NM_020318|E2|expression_0_5827475	-			D3
chr1	176525533	176525573	PAPPA2	chr1:176525533-176525573	PAPPA2|NM_020318|E2|expression_0_5827475	+			D3
chr1	176525603	176525643	PAPPA2	chr1:176525603-176525643	PAPPA2|NM_020318|E2|expression_1_5827476	-			D3
chr1	176525679	176525719	PAPPA2	chr1:176525679-176525719	PAPPA2|NM_020318|E2|expression_1_5827476	+			D3
chr1	176525742	176525782	PAPPA2	chr1:176525742-176525782	PAPPA2|NM_020318|E2|expression_2_5827477	-			D3
chr1	176525788	176525828	PAPPA2	chr1:176525788-176525828	PAPPA2|NM_020318|E2|expression_2_5827477	+			D3
chr1	176525858	176525898	PAPPA2	chr1:176525858-176525898	PAPPA2|NM_020318|E2|expression_3_5827478	-			D3
chr1	176525917	176525957	PAPPA2	chr1:176525917-176525957	PAPPA2|NM_020318|E2|expression_3_5827478	+			D3
chr1	176525988	176526028	PAPPA2	chr1:176525988-176526028	PAPPA2|NM_020318|E2|expression_4_5827479	-			D3
chr1	176526054	176526094	PAPPA2	chr1:176526054-176526094	PAPPA2|NM_020318|E2|expression_4_5827479	+			D3
chr1	176526129	176526169	PAPPA2	chr1:176526129-176526169	PAPPA2|NM_020318|E2|expression_5_5827480	-			D3
chr1	176526196	176526236	PAPPA2	chr1:176526196-176526236	PAPPA2|NM_020318|E2|expression_5_5827480	+			D3
chr1	176526271	176526311	PAPPA2	chr1:176526271-176526311	PAPPA2|NM_020318|E2|expression_6_5827481	-			D3
chr1	176526318	176526358	PAPPA2	chr1:176526318-176526358	PAPPA2|NM_020318|E2|expression_6_5827481	+			D3
chr1	176671763	176671803	PAPPA2	chr1:176671763-176671803	PAPPA2|NM020318|E9|expression_0_5827347	-			D3
chr1	176671826	176671866	PAPPA2	chr1:176671826-176671866	PAPPA2|NM020318|E9|expression_0_5827347	+			D3
chr1	176740131	176740171	PAPPA2	chr1:176740131-176740171	PAPPA2|NM020318|E17|expression_0_5827388	-			D3
chr1	176740157	176740197	PAPPA2	chr1:176740157-176740197	PAPPA2|NM020318|E17|expression_0_5827388	+			D3
chr1	176740229	176740269	PAPPA2	chr1:176740229-176740269	PAPPA2|NM020318|E17|expression_1_5827389	-			D3
chr1	176740271	176740311	PAPPA2	chr1:176740271-176740311	PAPPA2|NM020318|E17|expression_1_5827389	+			D3
chr1	176769205	176769245	PAPPA2	chr1:176769205-176769245	PAPPA2|NM020318|E21|expression_0_5827343	+			D3
chr1	176769206	176769246	PAPPA2	chr1:176769206-176769246	PAPPA2|NM020318|E21|expression_0_5827343	-			D3
chr1	198665846	198665886	PTPRC	chr1:198665846-198665886	PTPRC|NM_002838|Exon4|chr1:198665841-198666038|198bp|f|expression_0_3619398	-		D2	D3
chr1	198665885	198665925	PTPRC	chr1:198665885-198665925	PTPRC|NM_002838|Exon4|chr1:198665841-198666038|198bp|f|expression_0_3619398	+		D2
chr1	198665948	198665988	PTPRC	chr1:198665948-198665988	PTPRC|NM_002838|Exon4|chr1:198665841-198666038|198bp|f|expression_1_3619399	-		D2
chr1	198665984	198666024	PTPRC	chr1:198665984-198666024	PTPRC|NM_002838|Exon4|chr1:198665841-198666038|198bp|f|expression_1_3619399	+		D2	D3
chr1	198701436	198701476	PTPRC	chr1:198701436-198701476	PTPRC|NM_002838|Exon19|chr1:198701429-198701519|91bp|f|expression_0_3619396	-		D2	D3
chr1	198701469	198701509	PTPRC	chr1:198701469-198701509	PTPRC|NM_002838|Exon19|chr1:198701429-198701519|91bp|f|expression_0_3619396	+		D2	D3
chr1	198723405	198723445	PTPRC	chr1:198723405-198723445	PTPRC|NM_002838|Exon32|chr1:198723398-198723533|136bp|f|expression_0_3619397	-		D2	D3
chr1	198723489	198723529	PTPRC	chr1:198723489-198723529	PTPRC|NM_002838|Exon32|chr1:198723398-198723533|136bp|f|expression_0_3619397	+		D2	D3
chr2	16080672	16080722	MYCN	chr2:16080672-16080722	MYCN|NM_005378_exon_0_0_chr2_16080683_f_0_2962254	-	D1
chr2	16080817	16080867	MYCN	chr2:16080817-16080867	MYCN|NM_005378_exon_0_0_chr2_16080683_f_0_2962254	+	D1
chr2	16082063	16082113	MYCN	chr2:16082063-16082113	MYCN|NM_005378_exon_1_0_chr2_16082070_f_0_2962255	-	D1
chr2	16082235	16082285	MYCN	chr2:16082235-16082285	MYCN|NM_005378_exon_1_0_chr2_16082070_f_0_2962255	+	D1
chr2	16082294	16082344	MYCN	chr2:16082294-16082344	MYCN|NM_005378_exon_1_0_chr2_16082070_f_1_2962256	-	D1
chr2	16082479	16082529	MYCN	chr2:16082479-16082529	MYCN|NM_005378_exon_1_0_chr2_16082070_f_1_2962256	+	D1
chr2	16082506	16082546	MYCN	chr2:16082506-16082546	MYCN|NM_005378|Exon2|chr2:16082494-16082613|120bp|f|expression_0_3619361	-		D2
chr2	16082513	16082563	MYCN	chr2:16082513-16082563	MYCN|NM_005378_exon_1_0_chr2_16082070_f_2_2962257	-	D1
chr2	16082546	16082586	MYCN	chr2:16082546-16082586	MYCN|NM_005378|Exon2|chr2:16082494-16082613|120bp|f|expression_0_3619361	+		D2
chr2	16082757	16082807	MYCN	chr2:16082757-16082807	MYCN|NM_005378_exon_1_0_chr2_16082070_f_3_2962258	-	D1
chr2	16082934	16082984	MYCN	chr2:16082934-16082984	MYCN|NM_005378_exon_1_0_chr2_16082070_f_3_2962258	+	D1
chr2	16085639	16085689	MYCN	chr2:16085639-16085689	MYCN|NM_005378_exon_2_0_chr2_16085615_f_0_2962259	-	D1
chr2	16085801	16085851	MYCN	chr2:16085801-16085851	MYCN|NM_005378_exon_2_0_chr2_16085615_f_0_2962259	+	D1
chr2	16085811	16085851	MYCN	chr2:16085811-16085851	MYCN|NM_005378|Exon3|chr2:16085807-16085926|120bp|f|expression_0_3619362	-		D2
chr2	16085860	16085910	MYCN	chr2:16085860-16085910	MYCN|NM_005378_exon_2_0_chr2_16085615_f_1_2962260	-	D1
chr2	16085864	16085904	MYCN	chr2:16085864-16085904	MYCN|NM_005378|Exon3|chr2:16085807-16085926|120bp|f|expression_0_3619362	+		D2
chr2	16086079	16086129	MYCN	chr2:16086079-16086129	MYCN|NM_005378_exon_2_0_chr2_16085615_f_1_2962260	+	D1
chr2	16086134	16086184	MYCN	chr2:16086134-16086184	MYCN|NM_005378_exon_2_0_chr2_16085615_f_2_2962261	-	D1
chr2	16086318	16086368	MYCN	chr2:16086318-16086368	MYCN|NM_005378_exon_2_0_chr2_16085615_f_2_2962261	+	D1
chr2	16086365	16086415	MYCN	chr2:16086365-16086415	MYCN|NM_005378_exon_2_0_chr2_16085615_f_3_2962262	-	D1
chr2	16086563	16086613	MYCN	chr2:16086563-16086613	MYCN|NM_005378_exon_2_0_chr2_16085615_f_3_2962262	+	D1
chr2	16086633	16086683	MYCN	chr2:16086633-16086683	MYCN|NM_005378_exon_2_0_chr2_16085615_f_4_2962263	-	D1
chr2	16086820	16086870	MYCN	chr2:16086820-16086870	MYCN|NM_005378_exon_2_0_chr2_16085615_f_4_2962263	+	D1
chr2	16086887	16086937	MYCN	chr2:16086887-16086937	MYCN|NM_005378_exon_2_0_chr2_16085615_f_5_2962264	-	D1
chr2	16087088	16087138	MYCN	chr2:16087088-16087138	MYCN|NM_005378_exon_2_0_chr2_16085615_f_5_2962264	+	D1
chr2	29415634	29415684	ALK	chr2:29415634-29415684	ALK|NM_004304_exon_0_0_chr2_29415640_r_0_2962265	-	D1
chr2	29415644	29415684	ALK	chr2:29415644-29415684	ALK|NM_004304_exon_0_0_chr2_29415640_r_0_3570268	-		D2
chr2	29415731	29415771	ALK	chr2:29415731-29415771	ALK|NM_004304_exon_0_0_chr2_29415640_r_0_3570268	+		D2
chr2	29415798	29415838	ALK	chr2:29415798-29415838	ALK|NM_004304_exon_0_0_chr2_29415640_r_1_3570269	-		D2
chr2	29415865	29415905	ALK	chr2:29415865-29415905	ALK|NM_004304_exon_0_0_chr2_29415640_r_1_3570269	+		D2
chr2	29415885	29415935	ALK	chr2:29415885-29415935	ALK|NM_004304_exon_0_0_chr2_29415640_r_0_2962265	+	D1
chr2	29415918	29415968	ALK	chr2:29415918-29415968	ALK|NM_004304_exon_0_0_chr2_29415640_r_1_2962266	-	D1
chr2	29415947	29415987	ALK	chr2:29415947-29415987	ALK|NM_004304_exon_0_0_chr2_29415640_r_2_3570270	-		D2
chr2	29416015	29416055	ALK	chr2:29416015-29416055	ALK|NM_004304_exon_0_0_chr2_29415640_r_2_3570270	+		D2
chr2	29416077	29416117	ALK	chr2:29416077-29416117	ALK|NM_004304_exon_0_0_chr2_29415640_r_3_3570271	-		D2
chr2	29416159	29416199	ALK	chr2:29416159-29416199	ALK|NM_004304_exon_0_0_chr2_29415640_r_3_3570271	+		D2
chr2	29416173	29416223	ALK	chr2:29416173-29416223	ALK|NM_004304_exon_0_0_chr2_29415640_r_1_2962266	+	D1
chr2	29416204	29416254	ALK	chr2:29416204-29416254	ALK|NM_004304_exon_0_0_chr2_29415640_r_2_2962267	-	D1
chr2	29416221	29416261	ALK	chr2:29416221-29416261	ALK|NM_004304_exon_0_0_chr2_29415640_r_4_3570272	-		D2
chr2	29416294	29416334	ALK	chr2:29416294-29416334	ALK|NM_004304_exon_0_0_chr2_29415640_r_4_3570272	+		D2
chr2	29416376	29416416	ALK	chr2:29416376-29416416	ALK|NM_004304_exon_0_0_chr2_29415640_r_5_3570273	-		D2
chr2	29416443	29416493	ALK	chr2:29416443-29416493	ALK|NM_004304_exon_0_0_chr2_29415640_r_2_2962267	+	D1
chr2	29416445	29416485	ALK	chr2:29416445-29416485	ALK|NM_004304_exon_0_0_chr2_29415640_r_5_3570273	+		D2
chr2	29416496	29416546	ALK	chr2:29416496-29416546	ALK|NM_004304_exon_0_0_chr2_29415640_r_3_2962268	-	D1
chr2	29416506	29416546	ALK	chr2:29416506-29416546	ALK|NM_004304_exon_0_0_chr2_29415640_r_6_3570274	-		D2
chr2	29416591	29416631	ALK	chr2:29416591-29416631	ALK|NM_004304_exon_0_0_chr2_29415640_r_6_3570274	+		D2
chr2	29416650	29416690	ALK	chr2:29416650-29416690	ALK|NM_004304_exon_0_0_chr2_29415640_r_7_3570275	-		D2	D3
chr2	29416726	29416766	ALK	chr2:29416726-29416766	ALK|NM_004304_exon_0_0_chr2_29415640_r_7_3570275	+		D2	D3
chr2	29416739	29416789	ALK	chr2:29416739-29416789	ALK|NM_004304_exon_0_0_chr2_29415640_r_3_2962268	+	D1
chr2	29419643	29419693	ALK	chr2:29419643-29419693	ALK|NM_004304_exon_1_0_chr2_29419636_r_0_2962269	-	D1
chr2	29419653	29419693	ALK	chr2:29419653-29419693	ALK|NM_004304_exon_1_0_chr2_29419636_r_0_3570276	-		D2	D3
chr2	29419681	29419731	ALK	chr2:29419681-29419731	ALK|NM_004304_exon_1_0_chr2_29419636_r_0_2962269	+	D1
chr2	29419681	29419721	ALK	chr2:29419681-29419721	ALK|NM_004304_exon_1_0_chr2_29419636_r_0_3570276	+		D2	D3
chr2	29420423	29420473	ALK	chr2:29420423-29420473	ALK|NM_004304_exon_2_0_chr2_29420408_r_0_2962270	-	D1
chr2	29420435	29420475	ALK	chr2:29420435-29420475	ALK|NM_004304_exon_2_0_chr2_29420408_r_0_3570277	-		D2	D3
chr2	29420487	29420537	ALK	chr2:29420487-29420537	ALK|NM_004304_exon_2_0_chr2_29420408_r_0_2962270	+	D1
chr2	29420494	29420534	ALK	chr2:29420494-29420534	ALK|NM_004304_exon_2_0_chr2_29420408_r_0_3570277	+		D2	D3
chr2	29430026	29430076	ALK	chr2:29430026-29430076	ALK|NM_004304_exon_3_0_chr2_29430037_r_0_2962517	-	D1
chr2	29430045	29430085	ALK	chr2:29430045-29430085	ALK|NM_004304_exon_3_0_chr2_29430037_r_0_3570278	-		D2	D3
chr2	29430095	29430145	ALK	chr2:29430095-29430145	ALK|NM_004304_exon_3_0_chr2_29430037_r_0_2962517	+	D1
chr2	29430095	29430135	ALK	chr2:29430095-29430135	ALK|NM_004304_exon_3_0_chr2_29430037_r_0_3570278	+		D2	D3
chr2	29432694	29432744	ALK	chr2:29432694-29432744	ALK|NM_004304_exon_4_0_chr2_29432652_r_0_2962518	+	D1
chr2	29432698	29432748	ALK	chr2:29432698-29432748	chr2_29432682_29432682_0_2970554	-	D1
chr2	29436853	29436903	ALK	chr2:29436853-29436903	ALK|NM_004304_exon_5_0_chr2_29436850_r_0_2962519	-	D1
chr2	29436862	29436902	ALK	chr2:29436862-29436902	ALK|NM_004304_exon_5_0_chr2_29436850_r_0_3570280	-		D2	D3
chr2	29436883	29436933	ALK	chr2:29436883-29436933	ALK|NM_004304_exon_5_0_chr2_29436850_r_0_2962519	+	D1
chr2	29436883	29436923	ALK	chr2:29436883-29436923	ALK|NM_004304_exon_5_0_chr2_29436850_r_0_3570280	+		D2	D3
chr2	29443569	29443619	ALK	chr2:29443569-29443619	ALK|NM_004304_exon_6_0_chr2_29443572_r_0_2970569	-	D1
chr2	29443573	29443623	ALK	chr2:29443573-29443623	chr2_29443631_29443631_0_2970553	+	D1
chr2	29443590	29443630	ALK	chr2:29443590-29443630	ALK|NM_004304_exon_6_0_chr2_29443572_r_0_3570281	-		D2
chr2	29443627	29443677	ALK	chr2:29443627-29443677	chr2_29443631_29443631_0_2970553	-	D1
chr2	29443634	29443674	ALK	chr2:29443634-29443674	ALK|NM_004304_exon_6_0_chr2_29443572_r_0_3570281	+		D2	D3
chr2	29443643	29443693	ALK	chr2:29443643-29443693	chr2_29443696_29443697_0_2970526	+	D1
chr2	29445211	29445261	ALK	chr2:29445211-29445261	ALK|NM_004304_exon_7_0_chr2_29445210_r_0_2962275	-	D1
chr2	29445218	29445268	ALK	chr2:29445218-29445268	ALK|NM_004304_exon_7_0_chr2_29445210_r_0_2962275	+	D1
chr2	29445221	29445261	ALK	chr2:29445221-29445261	ALK|NM_004304|1174-1206|chr2:29443572-29443701|130bp|r|full|mutation_down_0_3619196	-		D2	D3
chr2	29445394	29445444	ALK	chr2:29445394-29445444	ALK|NM_004304_exon_8_0_chr2_29445383_r_0_2962276	-	D1
chr2	29445404	29445444	ALK	chr2:29445404-29445444	ALK|NM_004304_exon_8_0_chr2_29445383_r_0_3570283	-		D2	D3
chr2	29445416	29445456	ALK	chr2:29445416-29445456	ALK|NM_004304_exon_8_0_chr2_29445383_r_0_3570283	+		D2	D3
chr2	29445431	29445481	ALK	chr2:29445431-29445481	ALK|NM_004304_exon_8_0_chr2_29445383_r_0_2962276	+	D1
chr2	29446198	29446248	ALK	chr2:29446198-29446248	ALK|NM_004304_exon_9_0_chr2_29446208_r_0_2962277	-	D1
chr2	29446218	29446258	ALK	chr2:29446218-29446258	ALK|NM_004304_exon_9_0_chr2_29446208_r_0_3570284	-		D2	D3
chr2	29446246	29446286	ALK	chr2:29446246-29446286	ALK|NM_004304_exon_9_0_chr2_29446208_r_0_3570284	+		D2	D3
chr2	29446320	29446360	ALK	chr2:29446320-29446360	ALK|NM_004304_exon_9_0_chr2_29446208_r_1_3570285	-		D2	D3
chr2	29446338	29446388	ALK	chr2:29446338-29446388	ALK|NM_004304_exon_9_0_chr2_29446208_r_0_2962277	+	D1
chr2	29446345	29446385	ALK	chr2:29446345-29446385	ALK|NM_004304_exon_9_0_chr2_29446208_r_1_3570285	+		D2	D3
chr2	29448329	29448379	ALK	chr2:29448329-29448379	ALK|NM_004304_exon_10_0_chr2_29448327_r_0_2962278	-	D1
chr2	29448333	29448373	ALK	chr2:29448333-29448373	ALK|NM_004304_exon_10_0_chr2_29448327_r_0_3570286	-		D2	D3
chr2	29448371	29448411	ALK	chr2:29448371-29448411	ALK|NM_004304_exon_10_0_chr2_29448327_r_0_3570286	+		D2	D3
chr2	29448374	29448424	ALK	chr2:29448374-29448424	ALK|NM_004304_exon_10_0_chr2_29448327_r_0_2962278	+	D1
chr2	29449796	29449846	ALK	chr2:29449796-29449846	ALK|NM_004304_exon_11_0_chr2_29449788_r_0_2962279	-	D1
chr2	29449806	29449846	ALK	chr2:29449806-29449846	ALK|NM_004304_exon_11_0_chr2_29449788_r_0_3570287	-		D2	D3
chr2	29449817	29449857	ALK	chr2:29449817-29449857	ALK|NM_004304_exon_11_0_chr2_29449788_r_0_3570287	+		D2	D3
chr2	29449880	29449920	ALK	chr2:29449880-29449920	ALK|NM_004304_exon_11_0_chr2_29449788_r_1_3570288	-		D2	D3
chr2	29449896	29449936	ALK	chr2:29449896-29449936	ALK|NM_004304_exon_11_0_chr2_29449788_r_1_3570288	+		D2	D3
chr2	29449899	29449949	ALK	chr2:29449899-29449949	ALK|NM_004304_exon_11_0_chr2_29449788_r_0_2962279	+	D1
chr2	29450451	29450501	ALK	chr2:29450451-29450501	ALK|NM_004304_exon_12_0_chr2_29450440_r_0_2962280	-	D1
chr2	29450461	29450501	ALK	chr2:29450461-29450501	ALK|NM_004304_exon_12_0_chr2_29450440_r_0_3570289	-		D2	D3
chr2	29450470	29450510	ALK	chr2:29450470-29450510	ALK|NM_004304_exon_12_0_chr2_29450440_r_0_3570289	+		D2	D3
chr2	29450478	29450528	ALK	chr2:29450478-29450528	ALK|NM_004304_exon_12_0_chr2_29450440_r_0_2962280	+	D1
chr2	29451751	29451801	ALK	chr2:29451751-29451801	ALK|NM_004304_exon_13_0_chr2_29451750_r_0_2962281	-	D1
chr2	29451758	29451798	ALK	chr2:29451758-29451798	ALK|NM_004304_exon_13_0_chr2_29451750_r_0_3570290	-		D2	D3
chr2	29451780	29451820	ALK	chr2:29451780-29451820	ALK|NM_004304_exon_13_0_chr2_29451750_r_0_3570290	+		D2	D3
chr2	29451843	29451883	ALK	chr2:29451843-29451883	ALK|NM_004304_exon_13_0_chr2_29451750_r_1_3570291	-		D2	D3
chr2	29451865	29451905	ALK	chr2:29451865-29451905	ALK|NM_004304_exon_13_0_chr2_29451750_r_1_3570291	+		D2	D3
chr2	29451872	29451922	ALK	chr2:29451872-29451922	ALK|NM_004304_exon_13_0_chr2_29451750_r_0_2962281	+	D1
chr2	29455170	29455220	ALK	chr2:29455170-29455220	ALK|NM_004304_exon_14_0_chr2_29455170_r_0_2962282	-	D1
chr2	29455180	29455220	ALK	chr2:29455180-29455220	ALK|NM_004304_exon_14_0_chr2_29455170_r_0_3570292	-		D2	D3
chr2	29455251	29455301	ALK	chr2:29455251-29455301	ALK|NM_004304_exon_14_0_chr2_29455170_r_0_2962282	+	D1
chr2	29455268	29455308	ALK	chr2:29455268-29455308	ALK|NM_004304_exon_14_0_chr2_29455170_r_0_3570292	+		D2	D3
chr2	29456446	29456496	ALK	chr2:29456446-29456496	ALK|NM_004304_exon_15_0_chr2_29456431_r_0_2962283	-	D1
chr2	29456456	29456496	ALK	chr2:29456456-29456496	ALK|NM_004304_exon_15_0_chr2_29456431_r_0_3570293	-		D2	D3
chr2	29456508	29456558	ALK	chr2:29456508-29456558	ALK|NM_004304_exon_15_0_chr2_29456431_r_0_2962283	+	D1
chr2	29456508	29456548	ALK	chr2:29456508-29456548	ALK|NM_004304_exon_15_0_chr2_29456431_r_0_3570293	+		D2	D3
chr2	29462541	29462591	ALK	chr2:29462541-29462591	ALK|NM_004304_exon_16_0_chr2_29462546_r_0_2962284	-	D1
chr2	29462557	29462597	ALK	chr2:29462557-29462597	ALK|NM_004304_exon_16_0_chr2_29462546_r_0_3570294	+		D2	D3
chr2	29462566	29462606	ALK	chr2:29462566-29462606	ALK|NM_004304_exon_16_0_chr2_29462546_r_0_3570294	-		D2	D3
chr2	29462623	29462663	ALK	chr2:29462623-29462663	ALK|NM_004304_exon_16_0_chr2_29462546_r_1_3570295	-		D2	D3
chr2	29462639	29462679	ALK	chr2:29462639-29462679	ALK|NM_004304_exon_16_0_chr2_29462546_r_1_3570295	+		D2	D3
chr2	29462642	29462692	ALK	chr2:29462642-29462692	ALK|NM_004304_exon_16_0_chr2_29462546_r_0_2962284	+	D1
chr2	29473978	29474028	ALK	chr2:29473978-29474028	ALK|NM_004304_exon_17_0_chr2_29473971_r_0_2962285	-	D1
chr2	29473991	29474031	ALK	chr2:29473991-29474031	ALK|NM_004304_exon_17_0_chr2_29473971_r_0_3570296	-		D2	D3
chr2	29474008	29474048	ALK	chr2:29474008-29474048	ALK|NM_004304_exon_17_0_chr2_29473971_r_0_3570296	+		D2	D3
chr2	29474056	29474096	ALK	chr2:29474056-29474096	ALK|NM_004304_exon_17_0_chr2_29473971_r_1_3570297	-		D2	D3
chr2	29474086	29474126	ALK	chr2:29474086-29474126	ALK|NM_004304_exon_17_0_chr2_29473971_r_1_3570297	+		D2	D3
chr2	29474091	29474141	ALK	chr2:29474091-29474141	ALK|NM_004304_exon_17_0_chr2_29473971_r_0_2962285	+	D1
chr2	29497956	29498006	ALK	chr2:29497956-29498006	ALK|NM_004304_exon_18_0_chr2_29497965_r_0_2962286	-	D1
chr2	29497988	29498028	ALK	chr2:29497988-29498028	ALK|NM_004304_exon_18_0_chr2_29497965_r_0_3570298	-		D2	D3
chr2	29498043	29498083	ALK	chr2:29498043-29498083	ALK|NM_004304_exon_18_0_chr2_29497965_r_0_3570298	+		D2	D3
chr2	29498048	29498098	ALK	chr2:29498048-29498098	ALK|NM_004304_exon_18_0_chr2_29497965_r_0_2962286	+	D1
chr2	29498264	29498314	ALK	chr2:29498264-29498314	ALK|NM_004304_exon_19_0_chr2_29498268_r_0_2962287	-	D1
chr2	29498274	29498314	ALK	chr2:29498274-29498314	ALK|NM_004304_exon_19_0_chr2_29498268_r_0_3570299	-		D2	D3
chr2	29498310	29498360	ALK	chr2:29498310-29498360	ALK|NM_004304_exon_19_0_chr2_29498268_r_0_2962287	+	D1
chr2	29498310	29498350	ALK	chr2:29498310-29498350	ALK|NM_004304_exon_19_0_chr2_29498268_r_0_3570299	+		D2	D3
chr2	29519769	29519819	ALK	chr2:29519769-29519819	ALK|NM_004304_exon_20_0_chr2_29519754_r_0_2962288	-	D1
chr2	29519780	29519820	ALK	chr2:29519780-29519820	ALK|NM_004304_exon_20_0_chr2_29519754_r_0_3570300	-		D2	D3
chr2	29519794	29519834	ALK	chr2:29519794-29519834	ALK|NM_004304_exon_20_0_chr2_29519754_r_0_3570300	+		D2	D3
chr2	29519852	29519892	ALK	chr2:29519852-29519892	ALK|NM_004304_exon_20_0_chr2_29519754_r_1_3570301	-		D2	D3
chr2	29519866	29519916	ALK	chr2:29519866-29519916	ALK|NM_004304_exon_20_0_chr2_29519754_r_0_2962288	+	D1
chr2	29519868	29519908	ALK	chr2:29519868-29519908	ALK|NM_004304_exon_20_0_chr2_29519754_r_1_3570301	+		D2	D3
chr2	29541172	29541222	ALK	chr2:29541172-29541222	ALK|NM_004304_exon_21_0_chr2_29541170_r_0_2962289	-	D1
chr2	29541197	29541237	ALK	chr2:29541197-29541237	ALK|NM_004304_exon_21_0_chr2_29541170_r_0_3570302	-		D2	D3
chr2	29541225	29541275	ALK	chr2:29541225-29541275	ALK|NM_004304_exon_21_0_chr2_29541170_r_0_2962289	+	D1
chr2	29541225	29541265	ALK	chr2:29541225-29541265	ALK|NM_004304_exon_21_0_chr2_29541170_r_0_3570302	+		D2	D3
chr2	29543631	29543681	ALK	chr2:29543631-29543681	ALK|NM_004304_exon_22_0_chr2_29543617_r_0_2962290	-	D1
chr2	29543641	29543681	ALK	chr2:29543641-29543681	ALK|NM_004304_exon_22_0_chr2_29543617_r_0_3570303	-		D2	D3
chr2	29543693	29543733	ALK	chr2:29543693-29543733	ALK|NM_004304_exon_22_0_chr2_29543617_r_0_3570303	+		D2	D3
chr2	29543700	29543750	ALK	chr2:29543700-29543750	ALK|NM_004304_exon_22_0_chr2_29543617_r_0_2962290	+	D1
chr2	29551220	29551270	ALK	chr2:29551220-29551270	ALK|NM_004304_exon_23_0_chr2_29551216_r_0_2962291	-	D1
chr2	29551225	29551265	ALK	chr2:29551225-29551265	ALK|NM_004304_exon_23_0_chr2_29551216_r_0_3570304	-		D2	D3
chr2	29551292	29551342	ALK	chr2:29551292-29551342	ALK|NM_004304_exon_23_0_chr2_29551216_r_0_2962291	+	D1
chr2	29551292	29551332	ALK	chr2:29551292-29551332	ALK|NM_004304_exon_23_0_chr2_29551216_r_0_3570304	+		D2	D3
chr2	29606608	29606658	ALK	chr2:29606608-29606658	ALK|NM_004304_exon_24_0_chr2_29606598_r_0_2962292	-	D1
chr2	29606618	29606658	ALK	chr2:29606618-29606658	ALK|NM_004304_exon_24_0_chr2_29606598_r_0_3570305	-		D2	D3
chr2	29606669	29606719	ALK	chr2:29606669-29606719	ALK|NM_004304_exon_24_0_chr2_29606598_r_0_2962292	+	D1
chr2	29606669	29606709	ALK	chr2:29606669-29606709	ALK|NM_004304_exon_24_0_chr2_29606598_r_0_3570305	+		D2	D3
chr2	29754770	29754820	ALK	chr2:29754770-29754820	ALK|NM_004304_exon_25_0_chr2_29754781_r_0_2962293	-	D1
chr2	29754808	29754848	ALK	chr2:29754808-29754848	ALK|NM_004304_exon_25_0_chr2_29754781_r_0_3570306	-		D2	D3
chr2	29754835	29754875	ALK	chr2:29754835-29754875	ALK|NM_004304_exon_25_0_chr2_29754781_r_0_3570306	+		D2	D3
chr2	29754909	29754949	ALK	chr2:29754909-29754949	ALK|NM_004304_exon_25_0_chr2_29754781_r_1_3570307	-		D2	D3
chr2	29754938	29754988	ALK	chr2:29754938-29754988	ALK|NM_004304_exon_25_0_chr2_29754781_r_0_2962293	+	D1
chr2	29754938	29754978	ALK	chr2:29754938-29754978	ALK|NM_004304_exon_25_0_chr2_29754781_r_1_3570307	+		D2	D3
chr2	29917727	29917777	ALK	chr2:29917727-29917777	ALK|NM_004304_exon_26_0_chr2_29917716_r_0_2962294	-	D1
chr2	29917730	29917770	ALK	chr2:29917730-29917770	ALK|NM_004304_exon_26_0_chr2_29917716_r_0_3570308	+		D2	D3
chr2	29917737	29917777	ALK	chr2:29917737-29917777	ALK|NM_004304_exon_26_0_chr2_29917716_r_0_3570308	-		D2	D3
chr2	29917821	29917861	ALK	chr2:29917821-29917861	ALK|NM_004304_exon_26_0_chr2_29917716_r_1_3570309	-		D2	D3
chr2	29917827	29917877	ALK	chr2:29917827-29917877	ALK|NM_004304_exon_26_0_chr2_29917716_r_0_2962294	+	D1
chr2	29917827	29917867	ALK	chr2:29917827-29917867	ALK|NM_004304_exon_26_0_chr2_29917716_r_1_3570309	+		D2	D3
chr2	29940445	29940495	ALK	chr2:29940445-29940495	ALK|NM_004304_exon_27_0_chr2_29940444_r_0_2962295	-	D1
chr2	29940455	29940495	ALK	chr2:29940455-29940495	ALK|NM_004304_exon_27_0_chr2_29940444_r_0_3570310	-		D2	D3
chr2	29940499	29940549	ALK	chr2:29940499-29940549	ALK|NM_004304_exon_27_0_chr2_29940444_r_0_2962295	+	D1
chr2	29940503	29940543	ALK	chr2:29940503-29940543	ALK|NM_004304_exon_27_0_chr2_29940444_r_0_3570310	+		D2	D3
chr2	30142863	30142913	ALK	chr2:30142863-30142913	ALK|NM_004304_exon_28_0_chr2_30142859_r_0_2962296	-	D1
chr2	30142873	30142913	ALK	chr2:30142873-30142913	ALK|NM_004304_exon_28_0_chr2_30142859_r_0_3570311	-		D2	D3
chr2	30142949	30142989	ALK	chr2:30142949-30142989	ALK|NM_004304_exon_28_0_chr2_30142859_r_0_3570311	+		D2	D3
chr2	30143021	30143061	ALK	chr2:30143021-30143061	ALK|NM_004304_exon_28_0_chr2_30142859_r_1_3570312	-		D2
chr2	30143068	30143118	ALK	chr2:30143068-30143118	ALK|NM_004304_exon_28_0_chr2_30142859_r_0_2962296	+	D1
chr2	30143108	30143148	ALK	chr2:30143108-30143148	ALK|NM_004304_exon_28_0_chr2_30142859_r_1_3570312	+		D2
chr2	30143130	30143180	ALK	chr2:30143130-30143180	ALK|NM_004304_exon_28_0_chr2_30142859_r_1_2962297	-	D1
chr2	30143159	30143199	ALK	chr2:30143159-30143199	ALK|NM_004304_exon_28_0_chr2_30142859_r_2_3570313	-		D2
chr2	30143246	30143286	ALK	chr2:30143246-30143286	ALK|NM_004304_exon_28_0_chr2_30142859_r_2_3570313	+		D2
chr2	30143327	30143367	ALK	chr2:30143327-30143367	ALK|NM_004304_exon_28_0_chr2_30142859_r_3_3570314	-		D2
chr2	30143334	30143384	ALK	chr2:30143334-30143384	ALK|NM_004304_exon_28_0_chr2_30142859_r_1_2962297	+	D1
chr2	30143388	30143428	ALK	chr2:30143388-30143428	ALK|NM_004304_exon_28_0_chr2_30142859_r_3_3570314	+		D2
chr2	30143406	30143456	ALK	chr2:30143406-30143456	ALK|NM_004304_exon_28_0_chr2_30142859_r_2_2962298	-	D1
chr2	30143466	30143506	ALK	chr2:30143466-30143506	ALK|NM_004304_exon_28_0_chr2_30142859_r_4_3570315	-		D2
chr2	30143543	30143583	ALK	chr2:30143543-30143583	ALK|NM_004304_exon_28_0_chr2_30142859_r_4_3570315	+		D2
chr2	30143598	30143638	ALK	chr2:30143598-30143638	ALK|NM_004304_exon_28_0_chr2_30142859_r_5_3570316	-		D2
chr2	30143607	30143657	ALK	chr2:30143607-30143657	ALK|NM_004304_exon_28_0_chr2_30142859_r_2_2962298	+	D1
chr2	30143672	30143722	ALK	chr2:30143672-30143722	ALK|NM_004304_exon_28_0_chr2_30142859_r_3_2962299	-	D1
chr2	30143691	30143731	ALK	chr2:30143691-30143731	ALK|NM_004304_exon_28_0_chr2_30142859_r_5_3570316	+		D2
chr2	30143767	30143807	ALK	chr2:30143767-30143807	ALK|NM_004304_exon_28_0_chr2_30142859_r_6_3570317	-		D2
chr2	30143828	30143868	ALK	chr2:30143828-30143868	ALK|NM_004304_exon_28_0_chr2_30142859_r_6_3570317	+		D2
chr2	30143887	30143937	ALK	chr2:30143887-30143937	ALK|NM_004304_exon_28_0_chr2_30142859_r_3_2962299	+	D1
chr2	30143905	30143945	ALK	chr2:30143905-30143945	ALK|NM_004304_exon_28_0_chr2_30142859_r_7_3570318	-		D2
chr2	30143932	30143982	ALK	chr2:30143932-30143982	ALK|NM_004304_exon_28_0_chr2_30142859_r_4_2962300	-	D1
chr2	30143981	30144021	ALK	chr2:30143981-30144021	ALK|NM_004304_exon_28_0_chr2_30142859_r_7_3570318	+		D2
chr2	30144048	30144088	ALK	chr2:30144048-30144088	ALK|NM_004304_exon_28_0_chr2_30142859_r_8_3570319	-		D2
chr2	30144120	30144160	ALK	chr2:30144120-30144160	ALK|NM_004304_exon_28_0_chr2_30142859_r_8_3570319	+		D2
chr2	30144143	30144193	ALK	chr2:30144143-30144193	ALK|NM_004304_exon_28_0_chr2_30142859_r_4_2962300	+	D1
chr2	30144188	30144228	ALK	chr2:30144188-30144228	ALK|NM_004304_exon_28_0_chr2_30142859_r_9_3570320	-		D2
chr2	30144203	30144253	ALK	chr2:30144203-30144253	ALK|NM_004304_exon_28_0_chr2_30142859_r_5_2962301	-	D1
chr2	30144268	30144308	ALK	chr2:30144268-30144308	ALK|NM_004304_exon_28_0_chr2_30142859_r_9_3570320	+		D2
chr2	30144354	30144394	ALK	chr2:30144354-30144394	ALK|NM_004304_exon_28_0_chr2_30142859_r_10_3570321	-		D2
chr2	30144420	30144460	ALK	chr2:30144420-30144460	ALK|NM_004304_exon_28_0_chr2_30142859_r_10_3570321	+		D2
chr2	30144433	30144483	ALK	chr2:30144433-30144483	ALK|NM_004304_exon_28_0_chr2_30142859_r_5_2962301	+	D1
chr2	42396495	42396545	EML4	chr2:42396495-42396545	EML4|NM_001145076_exon_0_0_chr2_42396490_f_0_2962302	-	D1
chr2	42396508	42396548	EML4	chr2:42396508-42396548	EML4|NM_001145076_exon_0_0_chr2_42396490_f_0_3570423	-		D2	D3
chr2	42396578	42396618	EML4	chr2:42396578-42396618	EML4|NM_001145076_exon_0_0_chr2_42396490_f_0_3570423	+		D2	D3
chr2	42396649	42396689	EML4	chr2:42396649-42396689	EML4|NM_001145076_exon_0_0_chr2_42396490_f_1_3570424	-		D2	D3
chr2	42396733	42396783	EML4	chr2:42396733-42396783	EML4|NM_001145076_exon_0_0_chr2_42396490_f_0_2962302	+	D1
chr2	42396733	42396773	EML4	chr2:42396733-42396773	EML4|NM_001145076_exon_0_0_chr2_42396490_f_1_3570424	+		D2	D3
chr2	42472645	42472695	EML4	chr2:42472645-42472695	EML4|NM_001145076_exon_1_0_chr2_42472645_f_0_2962303	-	D1
chr2	42472655	42472695	EML4	chr2:42472655-42472695	EML4|NM_001145076_exon_1_0_chr2_42472645_f_0_3570425	-		D2	D3
chr2	42472691	42472731	EML4	chr2:42472691-42472731	EML4|NM_001145076_exon_1_0_chr2_42472645_f_0_3570425	+		D2	D3
chr2	42472757	42472797	EML4	chr2:42472757-42472797	EML4|NM_001145076_exon_1_0_chr2_42472645_f_1_3570426	-		D2	D3
chr2	42472770	42472820	EML4	chr2:42472770-42472820	EML4|NM_001145076_exon_1_0_chr2_42472645_f_0_2962303	+	D1
chr2	42472770	42472810	EML4	chr2:42472770-42472810	EML4|NM_001145076_exon_1_0_chr2_42472645_f_1_3570426	+		D2	D3
chr2	42483645	42483695	EML4	chr2:42483645-42483695	EML4|NM_001145076_exon_2_0_chr2_42483641_f_0_2962304	-	D1
chr2	42483655	42483695	EML4	chr2:42483655-42483695	EML4|NM_001145076_exon_2_0_chr2_42483641_f_0_3570427	-		D2	D3
chr2	42483718	42483768	EML4	chr2:42483718-42483768	EML4|NM_001145076_exon_2_0_chr2_42483641_f_0_2962304	+	D1
chr2	42483718	42483758	EML4	chr2:42483718-42483758	EML4|NM_001145076_exon_2_0_chr2_42483641_f_0_3570427	+		D2	D3
chr2	42488300	42488350	EML4	chr2:42488300-42488350	EML4|NM_019063_exon_3_0_chr2_42488261_f_0_2962305	-	D1
chr2	42488371	42488421	EML4	chr2:42488371-42488421	EML4|NM_019063_exon_3_0_chr2_42488261_f_0_2962305	+	D1
chr2	42488371	42488411	EML4	chr2:42488371-42488411	EML4|NM_019063_exon_3_0_chr2_42488261_f_1_3570429	+		D2	D3
chr2	42488375	42488415	EML4	chr2:42488375-42488415	EML4|NM_019063_exon_3_0_chr2_42488261_f_1_3570429	-		D2	D3
chr2	42490321	42490371	EML4	chr2:42490321-42490371	EML4|NM_001145076_exon_3_0_chr2_42490318_f_0_2962306	-	D1
chr2	42490344	42490384	EML4	chr2:42490344-42490384	EML4|NM_001145076_exon_3_0_chr2_42490318_f_0_3570430	-		D2	D3
chr2	42490381	42490431	EML4	chr2:42490381-42490431	EML4|NM_001145076_exon_3_0_chr2_42490318_f_0_2962306	+	D1
chr2	42490397	42490437	EML4	chr2:42490397-42490437	EML4|NM_001145076_exon_3_0_chr2_42490318_f_0_3570430	+		D2	D3
chr2	42507998	42508048	EML4	chr2:42507998-42508048	EML4|NM_001145076_exon_5_0_chr2_42507990_f_0_2962307	-	D1
chr2	42508008	42508048	EML4	chr2:42508008-42508048	EML4|NM_001145076_exon_5_0_chr2_42507990_f_0_3570431	-		D2	D3
chr2	42508063	42508103	EML4	chr2:42508063-42508103	EML4|NM_001145076_exon_5_0_chr2_42507990_f_0_3570431	+		D2	D3
chr2	42508071	42508121	EML4	chr2:42508071-42508121	EML4|NM_001145076_exon_5_0_chr2_42507990_f_0_2962307	+	D1
chr2	42509965	42510015	EML4	chr2:42509965-42510015	EML4|NM_001145076_exon_6_0_chr2_42509963_f_0_2962308	-	D1
chr2	42509976	42510016	EML4	chr2:42509976-42510016	EML4|NM_001145076_exon_6_0_chr2_42509963_f_0_3570432	-		D2	D3
chr2	42510047	42510087	EML4	chr2:42510047-42510087	EML4|NM_001145076_exon_6_0_chr2_42509963_f_0_3570432	+		D2	D3
chr2	42510049	42510099	EML4	chr2:42510049-42510099	EML4|NM_001145076_exon_6_0_chr2_42509963_f_0_2962308	+	D1
chr2	42511777	42511827	EML4	chr2:42511777-42511827	EML4|NM_001145076_exon_7_0_chr2_42511774_f_0_2962309	-	D1
chr2	42511787	42511827	EML4	chr2:42511787-42511827	EML4|NM_001145076_exon_7_0_chr2_42511774_f_0_3570433	-		D2	D3
chr2	42511798	42511838	EML4	chr2:42511798-42511838	EML4|NM_001145076_exon_7_0_chr2_42511774_f_0_3570433	+		D2	D3
chr2	42511803	42511853	EML4	chr2:42511803-42511853	EML4|NM_001145076_exon_7_0_chr2_42511774_f_0_2962309	+	D1
chr2	42513408	42513458	EML4	chr2:42513408-42513458	EML4|NM_001145076_exon_8_0_chr2_42513409_f_0_2962310	-	D1
chr2	42513435	42513475	EML4	chr2:42513435-42513475	EML4|NM_001145076_exon_8_0_chr2_42513409_f_0_3570434	-		D2	D3
chr2	42513457	42513507	EML4	chr2:42513457-42513507	EML4|NM_001145076_exon_8_0_chr2_42513409_f_0_2962310	+	D1
chr2	42513457	42513497	EML4	chr2:42513457-42513497	EML4|NM_001145076_exon_8_0_chr2_42513409_f_0_3570434	+		D2	D3
chr2	42515356	42515406	EML4	chr2:42515356-42515406	EML4|NM_001145076_exon_9_0_chr2_42515367_f_0_2962311	-	D1
chr2	42515370	42515410	EML4	chr2:42515370-42515410	EML4|NM_001145076_exon_9_0_chr2_42515367_f_0_3570435	-		D2	D3
chr2	42515411	42515461	EML4	chr2:42515411-42515461	EML4|NM_001145076_exon_9_0_chr2_42515367_f_0_2962311	+	D1
chr2	42515414	42515454	EML4	chr2:42515414-42515454	EML4|NM_001145076_exon_9_0_chr2_42515367_f_0_3570435	+		D2	D3
chr2	42522266	42522316	EML4	chr2:42522266-42522316	EML4|NM_001145076_exon_10_0_chr2_42522265_f_0_2962312	-	D1
chr2	42522273	42522313	EML4	chr2:42522273-42522313	EML4|NM_001145076_exon_10_0_chr2_42522265_f_0_3570436	-		D2	D3
chr2	42522337	42522387	EML4	chr2:42522337-42522387	EML4|NM_001145076_exon_10_0_chr2_42522265_f_0_2962312	+	D1
chr2	42522348	42522388	EML4	chr2:42522348-42522388	EML4|NM_001145076_exon_10_0_chr2_42522265_f_0_3570436	+		D2	D3
chr2	42522536	42522586	EML4	chr2:42522536-42522586	EML4|NM_001145076_exon_11_0_chr2_42522521_f_0_2962313	-	D1
chr2	42522548	42522588	EML4	chr2:42522548-42522588	EML4|NM_001145076_exon_11_0_chr2_42522521_f_0_3570437	-		D2	D3
chr2	42522607	42522657	EML4	chr2:42522607-42522657	EML4|NM_001145076_exon_11_0_chr2_42522521_f_0_2962313	+	D1
chr2	42522607	42522647	EML4	chr2:42522607-42522647	EML4|NM_001145076_exon_11_0_chr2_42522521_f_0_3570437	+		D2	D3
chr2	42528370	42528420	EML4	chr2:42528370-42528420	EML4|NM_001145076_exon_12_0_chr2_42528381_f_0_2962314	-	D1
chr2	42528388	42528428	EML4	chr2:42528388-42528428	EML4|NM_001145076_exon_12_0_chr2_42528381_f_0_3570438	-		D2	D3
chr2	42528390	42528430	EML4	chr2:42528390-42528430	EML4|NM_001145076_exon_12_0_chr2_42528381_f_0_3570438	+		D2	D3
chr2	42528461	42528501	EML4	chr2:42528461-42528501	EML4|NM_001145076_exon_12_0_chr2_42528381_f_1_3570439	-		D2	D3
chr2	42528475	42528515	EML4	chr2:42528475-42528515	EML4|NM_001145076_exon_12_0_chr2_42528381_f_1_3570439	+		D2	D3
chr2	42528484	42528534	EML4	chr2:42528484-42528534	EML4|NM_001145076_exon_12_0_chr2_42528381_f_0_2962314	+	D1
chr2	42530258	42530308	EML4	chr2:42530258-42530308	EML4|NM_001145076_exon_13_0_chr2_42530244_f_0_2962315	-	D1
chr2	42530268	42530308	EML4	chr2:42530268-42530308	EML4|NM_001145076_exon_13_0_chr2_42530244_f_0_3570440	-		D2	D3
chr2	42530315	42530365	EML4	chr2:42530315-42530365	EML4|NM_001145076_exon_13_0_chr2_42530244_f_0_2962315	+	D1
chr2	42530321	42530361	EML4	chr2:42530321-42530361	EML4|NM_001145076_exon_13_0_chr2_42530244_f_0_3570440	+		D2	D3
chr2	42530468	42530518	EML4	chr2:42530468-42530518	EML4|NM_001145076_exon_14_0_chr2_42530455_f_0_2962316	-	D1
chr2	42530482	42530522	EML4	chr2:42530482-42530522	EML4|NM_001145076_exon_14_0_chr2_42530455_f_0_3570441	-		D2	D3
chr2	42530533	42530583	EML4	chr2:42530533-42530583	EML4|NM_001145076_exon_14_0_chr2_42530455_f_0_2962316	+	D1
chr2	42530533	42530573	EML4	chr2:42530533-42530573	EML4|NM_001145076_exon_14_0_chr2_42530455_f_0_3570441	+		D2	D3
chr2	42531636	42531686	EML4	chr2:42531636-42531686	EML4|NM_001145076_exon_15_0_chr2_42531624_f_0_2962317	-	D1
chr2	42531648	42531698	EML4	chr2:42531648-42531698	EML4|NM_001145076_exon_15_0_chr2_42531624_f_0_2962317	+	D1
chr2	42531648	42531688	EML4	chr2:42531648-42531688	EML4|NM_001145076_exon_15_0_chr2_42531624_f_0_3570442	+		D2	D3
chr2	42531651	42531691	EML4	chr2:42531651-42531691	EML4|NM_001145076_exon_15_0_chr2_42531624_f_0_3570442	-		D2	D3
chr2	42543107	42543157	EML4	chr2:42543107-42543157	EML4|NM_001145076_exon_16_0_chr2_42543102_f_0_2962318	-	D1
chr2	42543120	42543160	EML4	chr2:42543120-42543160	EML4|NM_001145076_exon_16_0_chr2_42543102_f_0_3570443	-		D2	D3
chr2	42543123	42543163	EML4	chr2:42543123-42543163	EML4|NM_001145076_exon_16_0_chr2_42543102_f_0_3570443	+		D2	D3
chr2	42543132	42543182	EML4	chr2:42543132-42543182	EML4|NM_001145076_exon_16_0_chr2_42543102_f_0_2962318	+	D1
chr2	42544572	42544612	EML4	chr2:42544572-42544612	EML4|NM_001145076_exon_17_0_chr2_42544567_f_0_3570444	-		D2	D3
chr2	42544573	42544623	EML4	chr2:42544573-42544623	EML4|NM_001145076_exon_17_0_chr2_42544567_f_0_2962319	-	D1
chr2	42544606	42544656	EML4	chr2:42544606-42544656	EML4|NM_001145076_exon_17_0_chr2_42544567_f_0_2962319	+	D1
chr2	42544608	42544648	EML4	chr2:42544608-42544648	EML4|NM_001145076_exon_17_0_chr2_42544567_f_0_3570444	+		D2	D3
chr2	42552599	42552649	EML4	chr2:42552599-42552649	EML4|NM_001145076_exon_18_0_chr2_42552607_f_0_2962320	-	D1
chr2	42552614	42552654	EML4	chr2:42552614-42552654	EML4|NM_001145076_exon_18_0_chr2_42552607_f_0_3570445	-		D2	D3
chr2	42552629	42552669	EML4	chr2:42552629-42552669	EML4|NM_001145076_exon_18_0_chr2_42552607_f_0_3570445	+		D2	D3
chr2	42552631	42552681	EML4	chr2:42552631-42552681	EML4|NM_001145076_exon_18_0_chr2_42552607_f_0_2962320	+	D1
chr2	42553292	42553342	EML4	chr2:42553292-42553342	EML4|NM_001145076_exon_19_0_chr2_42553294_f_0_2962321	-	D1
chr2	42553321	42553361	EML4	chr2:42553321-42553361	EML4|NM_001145076_exon_19_0_chr2_42553294_f_0_3570446	-		D2	D3
chr2	42553329	42553369	EML4	chr2:42553329-42553369	EML4|NM_001145076_exon_19_0_chr2_42553294_f_0_3570446	+		D2	D3
chr2	42553346	42553396	EML4	chr2:42553346-42553396	EML4|NM_001145076_exon_19_0_chr2_42553294_f_0_2962321	+	D1
chr2	42556035	42556085	EML4	chr2:42556035-42556085	EML4|NM_001145076_exon_20_0_chr2_42556026_f_0_2962322	-	D1
chr2	42556043	42556083	EML4	chr2:42556043-42556083	EML4|NM_001145076_exon_20_0_chr2_42556026_f_0_3570447	-		D2	D3
chr2	42556106	42556156	EML4	chr2:42556106-42556156	EML4|NM_001145076_exon_20_0_chr2_42556026_f_0_2962322	+	D1
chr2	42556111	42556151	EML4	chr2:42556111-42556151	EML4|NM_001145076_exon_20_0_chr2_42556026_f_0_3570447	+		D2	D3
chr2	42556868	42556918	EML4	chr2:42556868-42556918	EML4|NM_001145076_exon_21_0_chr2_42556874_f_0_2962323	-	D1
chr2	42556896	42556936	EML4	chr2:42556896-42556936	EML4|NM_001145076_exon_21_0_chr2_42556874_f_0_3570448	-		D2	D3
chr2	42556957	42556997	EML4	chr2:42556957-42556997	EML4|NM_001145076_exon_21_0_chr2_42556874_f_0_3570448	+		D2	D3
chr2	42557031	42557071	EML4	chr2:42557031-42557071	EML4|NM_001145076_exon_21_0_chr2_42556874_f_1_3570449	-		D2
chr2	42557111	42557161	EML4	chr2:42557111-42557161	EML4|NM_001145076_exon_21_0_chr2_42556874_f_0_2962323	+	D1
chr2	42557117	42557157	EML4	chr2:42557117-42557157	EML4|NM_001145076_exon_21_0_chr2_42556874_f_1_3570449	+		D2
chr2	42557160	42557210	EML4	chr2:42557160-42557210	EML4|NM_001145076_exon_21_0_chr2_42556874_f_1_2962324	-	D1
chr2	42557197	42557237	EML4	chr2:42557197-42557237	EML4|NM_001145076_exon_21_0_chr2_42556874_f_2_3570450	-		D2
chr2	42557256	42557296	EML4	chr2:42557256-42557296	EML4|NM_001145076_exon_21_0_chr2_42556874_f_2_3570450	+		D2
chr2	42557337	42557377	EML4	chr2:42557337-42557377	EML4|NM_001145076_exon_21_0_chr2_42556874_f_3_3570451	-		D2
chr2	42557376	42557426	EML4	chr2:42557376-42557426	EML4|NM_001145076_exon_21_0_chr2_42556874_f_1_2962324	+	D1
chr2	42557421	42557461	EML4	chr2:42557421-42557461	EML4|NM_001145076_exon_21_0_chr2_42556874_f_3_3570451	+		D2
chr2	42557444	42557494	EML4	chr2:42557444-42557494	EML4|NM_001145076_exon_21_0_chr2_42556874_f_2_2962325	-	D1
chr2	42557475	42557515	EML4	chr2:42557475-42557515	EML4|NM_001145076_exon_21_0_chr2_42556874_f_4_3570452	-		D2
chr2	42557555	42557595	EML4	chr2:42557555-42557595	EML4|NM_001145076_exon_21_0_chr2_42556874_f_4_3570452	+		D2
chr2	42557620	42557660	EML4	chr2:42557620-42557660	EML4|NM_001145076_exon_21_0_chr2_42556874_f_5_3570453	-		D2
chr2	42557663	42557713	EML4	chr2:42557663-42557713	EML4|NM_001145076_exon_21_0_chr2_42556874_f_2_2962325	+	D1
chr2	42557695	42557735	EML4	chr2:42557695-42557735	EML4|NM_001145076_exon_21_0_chr2_42556874_f_5_3570453	+		D2
chr2	42557716	42557766	EML4	chr2:42557716-42557766	EML4|NM_001145076_exon_21_0_chr2_42556874_f_3_2962326	-	D1
chr2	42557775	42557815	EML4	chr2:42557775-42557815	EML4|NM_001145076_exon_21_0_chr2_42556874_f_6_3570454	-		D2
chr2	42557857	42557897	EML4	chr2:42557857-42557897	EML4|NM_001145076_exon_21_0_chr2_42556874_f_6_3570454	+		D2
chr2	42557931	42557971	EML4	chr2:42557931-42557971	EML4|NM_001145076_exon_21_0_chr2_42556874_f_7_3570455	-		D2
chr2	42557951	42558001	EML4	chr2:42557951-42558001	EML4|NM_001145076_exon_21_0_chr2_42556874_f_3_2962326	+	D1
chr2	42558002	42558052	EML4	chr2:42558002-42558052	EML4|NM_001145076_exon_21_0_chr2_42556874_f_4_2962327	-	D1
chr2	42558015	42558055	EML4	chr2:42558015-42558055	EML4|NM_001145076_exon_21_0_chr2_42556874_f_7_3570455	+		D2
chr2	42558067	42558107	EML4	chr2:42558067-42558107	EML4|NM_001145076_exon_21_0_chr2_42556874_f_8_3570456	-		D2
chr2	42558138	42558178	EML4	chr2:42558138-42558178	EML4|NM_001145076_exon_21_0_chr2_42556874_f_8_3570456	+		D2
chr2	42558223	42558273	EML4	chr2:42558223-42558273	EML4|NM_001145076_exon_21_0_chr2_42556874_f_4_2962327	+	D1
chr2	42558233	42558273	EML4	chr2:42558233-42558273	EML4|NM_001145076_exon_21_0_chr2_42556874_f_9_3570457	-		D2
chr2	42558290	42558340	EML4	chr2:42558290-42558340	EML4|NM_001145076_exon_21_0_chr2_42556874_f_5_2962328	-	D1
chr2	42558297	42558337	EML4	chr2:42558297-42558337	EML4|NM_001145076_exon_21_0_chr2_42556874_f_9_3570457	+		D2
chr2	42558379	42558419	EML4	chr2:42558379-42558419	EML4|NM_001145076_exon_21_0_chr2_42556874_f_10_3570458	-		D2
chr2	42558458	42558498	EML4	chr2:42558458-42558498	EML4|NM_001145076_exon_21_0_chr2_42556874_f_10_3570458	+		D2
chr2	42558506	42558556	EML4	chr2:42558506-42558556	EML4|NM_001145076_exon_21_0_chr2_42556874_f_5_2962328	+	D1
chr2	42558506	42558546	EML4	chr2:42558506-42558546	EML4|NM_001145076_exon_21_0_chr2_42556874_f_11_3570459	-		D2
chr2	42558567	42558617	EML4	chr2:42558567-42558617	EML4|NM_001145076_exon_21_0_chr2_42556874_f_6_2962329	-	D1
chr2	42558590	42558630	EML4	chr2:42558590-42558630	EML4|NM_001145076_exon_21_0_chr2_42556874_f_11_3570459	+		D2
chr2	42558674	42558714	EML4	chr2:42558674-42558714	EML4|NM_001145076_exon_21_0_chr2_42556874_f_12_3570460	-		D2
chr2	42558744	42558784	EML4	chr2:42558744-42558784	EML4|NM_001145076_exon_21_0_chr2_42556874_f_12_3570460	+		D2
chr2	42558789	42558839	EML4	chr2:42558789-42558839	EML4|NM_001145076_exon_21_0_chr2_42556874_f_6_2962329	+	D1
chr2	42558805	42558845	EML4	chr2:42558805-42558845	EML4|NM_001145076_exon_21_0_chr2_42556874_f_13_3570461	-		D2
chr2	42558857	42558907	EML4	chr2:42558857-42558907	EML4|NM_001145076_exon_21_0_chr2_42556874_f_7_2962330	-	D1
chr2	42558883	42558923	EML4	chr2:42558883-42558923	EML4|NM_001145076_exon_21_0_chr2_42556874_f_13_3570461	+		D2
chr2	42558960	42559000	EML4	chr2:42558960-42559000	EML4|NM_001145076_exon_21_0_chr2_42556874_f_14_3570462	-		D2
chr2	42559028	42559068	EML4	chr2:42559028-42559068	EML4|NM_001145076_exon_21_0_chr2_42556874_f_14_3570462	+		D2
chr2	42559081	42559131	EML4	chr2:42559081-42559131	EML4|NM_001145076_exon_21_0_chr2_42556874_f_7_2962330	+	D1
chr2	42559109	42559149	EML4	chr2:42559109-42559149	EML4|NM_001145076_exon_21_0_chr2_42556874_f_15_3570463	-		D2
chr2	42559115	42559165	EML4	chr2:42559115-42559165	EML4|NM_001145076_exon_21_0_chr2_42556874_f_8_2962331	-	D1
chr2	42559193	42559233	EML4	chr2:42559193-42559233	EML4|NM_001145076_exon_21_0_chr2_42556874_f_15_3570463	+		D2
chr2	42559247	42559287	EML4	chr2:42559247-42559287	EML4|NM_001145076_exon_21_0_chr2_42556874_f_16_3570464	-		D2
chr2	42559332	42559372	EML4	chr2:42559332-42559372	EML4|NM_001145076_exon_21_0_chr2_42556874_f_16_3570464	+		D2
chr2	42559356	42559406	EML4	chr2:42559356-42559406	EML4|NM_001145076_exon_21_0_chr2_42556874_f_8_2962331	+	D1
chr2	42559400	42559450	EML4	chr2:42559400-42559450	EML4|NM_001145076_exon_21_0_chr2_42556874_f_9_2962332	-	D1
chr2	42559404	42559444	EML4	chr2:42559404-42559444	EML4|NM_001145076_exon_21_0_chr2_42556874_f_17_3570465	-		D2
chr2	42559473	42559513	EML4	chr2:42559473-42559513	EML4|NM_001145076_exon_21_0_chr2_42556874_f_17_3570465	+		D2
chr2	42559567	42559607	EML4	chr2:42559567-42559607	EML4|NM_001145076_exon_21_0_chr2_42556874_f_18_3570466	-		D2
chr2	42559635	42559675	EML4	chr2:42559635-42559675	EML4|NM_001145076_exon_21_0_chr2_42556874_f_18_3570466	+		D2
chr2	42559648	42559698	EML4	chr2:42559648-42559698	EML4|NM_001145076_exon_21_0_chr2_42556874_f_9_2962332	+	D1
chr3	128780341	128780381	GP9	chr3:128780341-128780381	GP9|NM_000174|E2|expression_0_5827355	-			D3
chr3	128780418	128780458	GP9	chr3:128780418-128780458	GP9|NM_000174|E2|expression_0_5827355	+			D3
chr3	128780681	128780721	GP9	chr3:128780681-128780721	GP9|NM_000174_0_3619274	-		D2	D3
chr3	128780687	128780727	GP9	chr3:128780687-128780727	GP9|NM_000174_0_3619274	+		D2
chr3	128780948	128780988	GP9	chr3:128780948-128780988	GP9|NM_000174_1_0_3619275	+		D2	D3
chr3	128780956	128780996	GP9	chr3:128780956-128780996	GP9|NM_000174_1_0_3619275	-		D2
chr3	178928295	178928335	PIK3CA	chr3:178928295-178928335	PIK3CA|NM_006218|542-549|chr3:178936079-178936102|24bp|f|partial|mutation_up_0_3619388	+		D2	D3
chr3	178928311	178928361	PIK3CA	chr3:178928311-178928361	chr3_178928219_178928353_0_2962531	+	D1
chr3	178936025	178936075	PIK3CA	chr3:178936025-178936075	chr3_178936082_178936097_0_2970535	+	D1
chr3	178936027	178936067	PIK3CA	chr3:178936027-178936067	PIK3CA|NM_006218|E10|+|Mutation_0_5827391	+			D3
chr3	178936991	178937031	PIK3CA	chr3:178936991-178937031	PIK3CA|NM_006218|542-549|chr3:178936079-178936102|24bp|f|partial|mutation_down_0_3619387	-		D2	D3
chr3	178936994	178937044	PIK3CA	chr3:178936994-178937044	chr3_178936984_178937065_0_2962532	-	D1
chr3	178948025	178948065	PIK3CA	chr3:178948025-178948065	PIK3CA|NM_006218|1047|chr3:178952072-178952095|24bp|f|partial|mutation_up_0_3619403	+		D2	D3
chr3	178948101	178948141	PIK3CA	chr3:178948101-178948141	PIK3CA|NM_006218|1047|chr3:178952072-178952095|24bp|f|partial|mutation_up_1_3619404	+		D2	D3
chr3	178948109	178948159	PIK3CA	chr3:178948109-178948159	chr3_178948013_178948164_0_2962533	+	D1
chr3	178951925	178951965	PIK3CA	chr3:178951925-178951965	PIK3CA|chr3:178866311-178952497|Exon21|24bp|mutation_0_3619982	+		D2	D3
chr3	178952022	178952072	PIK3CA	chr3:178952022-178952072	chr3_178952084_178952085_0_2970536	+	D1
chr3	178952022	178952062	PIK3CA	chr3:178952022-178952062	PIK3CA|chr3:178866311-178952497|Exon21|24bp|mutation_1_3619983	+		D2	D3
chr3	178952092	178952142	PIK3CA	chr3:178952092-178952142	chr3_178952084_178952085_0_2970536	-	D1
chr3	178952114	178952154	PIK3CA	chr3:178952114-178952154	PIK3CA|NM_006218|1047|chr3:178952072-178952095|24bp|f|partial|mutation_down_0_3619984	-		D2	D3
chr3	178952219	178952259	PIK3CA	chr3:178952219-178952259	PIK3CA|NM_006218|1047|chr3:178952072-178952095|24bp|f|partial|mutation_down_1_3619985	-		D2	D3
chr4	1795046	1795096	FGFR3	chr4:1795046-1795096	FGFR3|NM_000142_exon_0_0_chr4_1795039_f_0_2962352	-	D1
chr4	1795127	1795177	FGFR3	chr4:1795127-1795177	FGFR3|NM_000142_exon_0_0_chr4_1795039_f_0_2962352	+	D1
chr4	1795717	1795767	FGFR3	chr4:1795717-1795767	FGFR3|NM_000142_exon_1_0_chr4_1795560_f_0_2962353	+	D1
chr4	1800982	1801032	FGFR3	chr4:1800982-1801032	FGFR3|NM_000142_exon_2_0_chr4_1800981_f_0_2962354	-	D1
chr4	1801086	1801126	FGFR3	chr4:1801086-1801126	FGFR3|NM_000142|Exon3|chr4:1801062-1801181|120bp|f|expression_0_3619273	-		D2	D3
chr4	1801130	1801170	FGFR3	chr4:1801130-1801170	FGFR3|NM_000142|Exon3|chr4:1801062-1801181|120bp|f|expression_0_3619273	+		D2	D3
chr4	1801210	1801260	FGFR3	chr4:1801210-1801260	FGFR3|NM_000142_exon_2_0_chr4_1800981_f_0_2962354	+	D1
chr4	1801477	1801527	FGFR3	chr4:1801477-1801527	FGFR3|NM_000142_exon_3_0_chr4_1801474_f_0_2962355	-	D1
chr4	1801483	1801533	FGFR3	chr4:1801483-1801533	FGFR3|NM_000142_exon_3_0_chr4_1801474_f_0_2962355	+	D1
chr4	1803097	1803147	FGFR3	chr4:1803097-1803147	FGFR3|NM_000142_exon_4_0_chr4_1803094_f_0_2962356	-	D1
chr4	1803212	1803262	FGFR3	chr4:1803212-1803262	FGFR3|NM_000142_exon_4_0_chr4_1803094_f_0_2962356	+	D1
chr4	1803343	1803393	FGFR3	chr4:1803343-1803393	FGFR3|NM_000142_exon_5_0_chr4_1803347_f_0_2962357	-	D1
chr4	1803409	1803459	FGFR3	chr4:1803409-1803459	FGFR3|NM_000142_exon_5_0_chr4_1803347_f_0_2962357	+	D1
chr4	1803569	1803619	FGFR3	chr4:1803569-1803619	FGFR3|NM_000142_exon_6_0_chr4_1803562_f_0_2962358	-	D1
chr4	1803709	1803759	FGFR3	chr4:1803709-1803759	FGFR3|NM_000142_exon_6_0_chr4_1803562_f_0_2962358	+	D1
chr4	1804633	1804683	FGFR3	chr4:1804633-1804683	FGFR3|NM_001163213_exon_7_0_chr4_1804641_f_0_2962359	-	D1
chr4	1804749	1804799	FGFR3	chr4:1804749-1804799	FGFR3|NM_001163213_exon_7_0_chr4_1804641_f_0_2962359	+	D1
chr4	1805417	1805467	FGFR3	chr4:1805417-1805467	FGFR3|NM_000142_exon_7_0_chr4_1805419_f_0_2962360	-	D1
chr4	1805519	1805569	FGFR3	chr4:1805519-1805569	FGFR3|NM_000142_exon_7_0_chr4_1805419_f_0_2962360	+	D1
chr4	1806054	1806104	FGFR3	chr4:1806054-1806104	FGFR3|NM_000142_exon_8_0_chr4_1806057_f_0_2962361	-	D1
chr4	1806193	1806243	FGFR3	chr4:1806193-1806243	FGFR3|NM_000142_exon_8_0_chr4_1806057_f_0_2962361	+	D1
chr4	1806540	1806590	FGFR3	chr4:1806540-1806590	FGFR3|NM_000142_exon_9_0_chr4_1806551_f_0_2962362	-	D1
chr4	1806650	1806700	FGFR3	chr4:1806650-1806700	FGFR3|NM_000142_exon_9_0_chr4_1806551_f_0_2962362	+	D1
chr4	1807090	1807140	FGFR3	chr4:1807090-1807140	FGFR3|NM_000142_exon_10_0_chr4_1807082_f_0_2962363	-	D1
chr4	1807100	1807140	FGFR3	chr4:1807100-1807140	FGFR3|NM_000142|Exon11|chr4:1807082-1807203|122bp|f|expression_0_3619271	-		D2	D3
chr4	1807146	1807196	FGFR3	chr4:1807146-1807196	FGFR3|NM_000142_exon_10_0_chr4_1807082_f_0_2962363	+	D1
chr4	1807147	1807187	FGFR3	chr4:1807147-1807187	FGFR3|NM_000142|Exon11|chr4:1807082-1807203|122bp|f|expression_0_3619271	+		D2	D3
chr4	1807295	1807345	FGFR3	chr4:1807295-1807345	FGFR3|NM_000142_exon_11_0_chr4_1807286_f_0_2962364	-	D1
chr4	1807331	1807381	FGFR3	chr4:1807331-1807381	FGFR3|NM_000142_exon_11_0_chr4_1807286_f_0_2962364	+	D1
chr4	1807483	1807533	FGFR3	chr4:1807483-1807533	FGFR3|NM_000142_exon_12_0_chr4_1807477_f_0_2962365	-	D1
chr4	1807627	1807677	FGFR3	chr4:1807627-1807677	FGFR3|NM_000142_exon_12_0_chr4_1807477_f_0_2962365	+	D1
chr4	1807770	1807820	FGFR3	chr4:1807770-1807820	FGFR3|NM_000142_exon_13_0_chr4_1807778_f_0_2962366	-	D1
chr4	1807848	1807898	FGFR3	chr4:1807848-1807898	FGFR3|NM_000142_exon_13_0_chr4_1807778_f_0_2962366	+	D1
chr4	1807993	1808043	FGFR3	chr4:1807993-1808043	FGFR3|NM_000142_exon_14_0_chr4_1807984_f_0_2962367	-	D1
chr4	1808004	1808054	FGFR3	chr4:1808004-1808054	FGFR3|NM_000142_exon_14_0_chr4_1807984_f_0_2962367	+	D1
chr4	1808262	1808312	FGFR3	chr4:1808262-1808312	FGFR3|NM_000142_exon_15_0_chr4_1808273_f_0_2962368	-	D1
chr4	1808358	1808408	FGFR3	chr4:1808358-1808408	FGFR3|NM_000142_exon_15_0_chr4_1808273_f_0_2962368	+	D1
chr4	1808551	1808601	FGFR3	chr4:1808551-1808601	FGFR3|NM_000142_exon_16_0_chr4_1808556_f_0_2962369	-	D1
chr4	1808561	1808601	FGFR3	chr4:1808561-1808601	FGFR3|NM_000142|Exon17|chr4:1808556-1808661|106bp|f|expression_0_3619272	-		D2	D3
chr4	1808599	1808649	FGFR3	chr4:1808599-1808649	FGFR3|NM_000142_exon_16_0_chr4_1808556_f_0_2962369	+	D1
chr4	1808599	1808639	FGFR3	chr4:1808599-1808639	FGFR3|NM_000142|Exon17|chr4:1808556-1808661|106bp|f|expression_0_3619272	+		D2	D3
chr4	1808832	1808882	FGFR3	chr4:1808832-1808882	FGFR3|NM_000142_exon_17_0_chr4_1808843_f_0_2962370	-	D1
chr4	1809075	1809125	FGFR3	chr4:1809075-1809125	FGFR3|NM_000142_exon_17_0_chr4_1808843_f_0_2962370	+	D1
chr4	1809144	1809194	FGFR3	chr4:1809144-1809194	FGFR3|NM_000142_exon_17_0_chr4_1808843_f_1_2962371	-	D1
chr4	1809373	1809423	FGFR3	chr4:1809373-1809423	FGFR3|NM_000142_exon_17_0_chr4_1808843_f_1_2962371	+	D1
chr4	1809419	1809469	FGFR3	chr4:1809419-1809469	FGFR3|NM_000142_exon_17_0_chr4_1808843_f_2_2962372	-	D1
chr4	1809676	1809726	FGFR3	chr4:1809676-1809726	FGFR3|NM_000142_exon_17_0_chr4_1808843_f_2_2962372	+	D1
chr4	1809728	1809778	FGFR3	chr4:1809728-1809778	FGFR3|NM_000142_exon_17_0_chr4_1808843_f_3_2962373	-	D1
chr4	1809971	1810021	FGFR3	chr4:1809971-1810021	FGFR3|NM_000142_exon_17_0_chr4_1808843_f_3_2962373	+	D1
chr4	1810020	1810070	FGFR3	chr4:1810020-1810070	FGFR3|NM_000142_exon_17_0_chr4_1808843_f_4_2962374	-	D1
chr4	1810216	1810266	FGFR3	chr4:1810216-1810266	FGFR3|NM_000142_exon_17_0_chr4_1808843_f_4_2962374	+	D1
chr4	1810317	1810367	FGFR3	chr4:1810317-1810367	FGFR3|NM_000142_exon_17_0_chr4_1808843_f_5_2962375	-	D1
chr4	1810550	1810600	FGFR3	chr4:1810550-1810600	FGFR3|NM_000142_exon_17_0_chr4_1808843_f_5_2962375	+	D1
chr4	25657432	25657482	SLC34A2	chr4:25657432-25657482	SLC34A2|NM_001177998_exon_0_0_chr4_25657435_f_0_2962376	-	D1
chr4	25657451	25657491	SLC34A2	chr4:25657451-25657491	SLC34A2|NM_001177998_exon_0_0_chr4_25657435_f_0_3570814	-		D2	D3
chr4	25657458	25657508	SLC34A2	chr4:25657458-25657508	SLC34A2|NM_001177998_exon_0_0_chr4_25657435_f_0_2962376	+	D1
chr4	25657458	25657498	SLC34A2	chr4:25657458-25657498	SLC34A2|NM_001177998_exon_0_0_chr4_25657435_f_0_3570814	+		D2	D3
chr4	25658101	25658151	SLC34A2	chr4:25658101-25658151	SLC34A2|NM_001177999_exon_0_0_chr4_25658086_f_0_2962377	-	D1
chr4	25658111	25658151	SLC34A2	chr4:25658111-25658151	SLC34A2|NM_001177999_exon_0_0_chr4_25658086_f_0_3570815	-		D2	D3
chr4	25658133	25658183	SLC34A2	chr4:25658133-25658183	SLC34A2|NM_001177999_exon_0_0_chr4_25658086_f_0_2962377	+	D1
chr4	25658133	25658173	SLC34A2	chr4:25658133-25658173	SLC34A2|NM_001177999_exon_0_0_chr4_25658086_f_0_3570815	+		D2	D3
chr4	25664124	25664174	SLC34A2	chr4:25664124-25664174	SLC34A2|NM_001177998_exon_1_0_chr4_25664120_f_0_2962378	-	D1
chr4	25664134	25664174	SLC34A2	chr4:25664134-25664174	SLC34A2|NM_001177998_exon_1_0_chr4_25664120_f_0_3570816	-		D2	D3
chr4	25664182	25664232	SLC34A2	chr4:25664182-25664232	SLC34A2|NM_001177998_exon_1_0_chr4_25664120_f_0_2962378	+	D1
chr4	25664186	25664226	SLC34A2	chr4:25664186-25664226	SLC34A2|NM_001177998_exon_1_0_chr4_25664120_f_0_3570816	+		D2	D3
chr4	25664316	25664366	SLC34A2	chr4:25664316-25664366	SLC34A2|NM_001177998_exon_2_0_chr4_25664330_f_0_2962379	-	D1
chr4	25664346	25664386	SLC34A2	chr4:25664346-25664386	SLC34A2|NM_001177998_exon_2_0_chr4_25664330_f_0_3570817	-		D2	D3
chr4	25664417	25664457	SLC34A2	chr4:25664417-25664457	SLC34A2|NM_001177998_exon_2_0_chr4_25664330_f_0_3570817	+		D2	D3
chr4	25664419	25664469	SLC34A2	chr4:25664419-25664469	SLC34A2|NM_001177998_exon_2_0_chr4_25664330_f_0_2962379	+	D1
chr4	25665814	25665864	SLC34A2	chr4:25665814-25665864	SLC34A2|NM_001177998_exon_3_0_chr4_25665824_f_0_2962380	-	D1
chr4	25665848	25665888	SLC34A2	chr4:25665848-25665888	SLC34A2|NM_001177998_exon_3_0_chr4_25665824_f_0_3570818	-		D2	D3
chr4	25665893	25665943	SLC34A2	chr4:25665893-25665943	SLC34A2|NM_001177998_exon_3_0_chr4_25665824_f_0_2962380	+	D1
chr4	25665893	25665933	SLC34A2	chr4:25665893-25665933	SLC34A2|NM_001177998_exon_3_0_chr4_25665824_f_0_3570818	+		D2	D3
chr4	25667758	25667808	SLC34A2	chr4:25667758-25667808	SLC34A2|NM_001177998_exon_4_0_chr4_25667750_f_0_2962381	-	D1
chr4	25667771	25667811	SLC34A2	chr4:25667771-25667811	SLC34A2|NM_001177998_exon_4_0_chr4_25667750_f_0_3570819	-		D2	D3
chr4	25667836	25667876	SLC34A2	chr4:25667836-25667876	SLC34A2|NM_001177998_exon_4_0_chr4_25667750_f_0_3570819	+		D2	D3
chr4	25667851	25667901	SLC34A2	chr4:25667851-25667901	SLC34A2|NM_001177998_exon_4_0_chr4_25667750_f_0_2962381	+	D1
chr4	25669492	25669542	SLC34A2	chr4:25669492-25669542	SLC34A2|NM_001177998_exon_5_0_chr4_25669502_f_0_2962382	-	D1
chr4	25669529	25669569	SLC34A2	chr4:25669529-25669569	SLC34A2|NM_001177998_exon_5_0_chr4_25669502_f_0_3570820	-		D2	D3
chr4	25669570	25669620	SLC34A2	chr4:25669570-25669620	SLC34A2|NM_001177998_exon_5_0_chr4_25669502_f_0_2962382	+	D1
chr4	25669570	25669610	SLC34A2	chr4:25669570-25669610	SLC34A2|NM_001177998_exon_5_0_chr4_25669502_f_0_3570820	+		D2	D3
chr4	25671272	25671322	SLC34A2	chr4:25671272-25671322	SLC34A2|NM_001177998_exon_6_0_chr4_25671269_f_0_2962383	-	D1
chr4	25671282	25671322	SLC34A2	chr4:25671282-25671322	SLC34A2|NM_001177998_exon_6_0_chr4_25671269_f_0_3570821	-		D2	D3
chr4	25671298	25671338	SLC34A2	chr4:25671298-25671338	SLC34A2|NM_001177998_exon_6_0_chr4_25671269_f_0_3570821	+		D2	D3
chr4	25671381	25671421	SLC34A2	chr4:25671381-25671421	SLC34A2|NM_001177998_exon_6_0_chr4_25671269_f_1_3570822	-		D2	D3
chr4	25671406	25671446	SLC34A2	chr4:25671406-25671446	SLC34A2|NM_001177998_exon_6_0_chr4_25671269_f_1_3570822	+		D2	D3
chr4	25671422	25671472	SLC34A2	chr4:25671422-25671472	SLC34A2|NM_001177998_exon_6_0_chr4_25671269_f_0_2962383	+	D1
chr4	25672369	25672419	SLC34A2	chr4:25672369-25672419	SLC34A2|NM_001177998_exon_7_0_chr4_25672360_f_0_2962384	-	D1
chr4	25672387	25672427	SLC34A2	chr4:25672387-25672427	SLC34A2|NM_001177998_exon_7_0_chr4_25672360_f_0_3570823	-		D2	D3
chr4	25672402	25672442	SLC34A2	chr4:25672402-25672442	SLC34A2|NM_001177998_exon_7_0_chr4_25672360_f_0_3570823	+		D2	D3
chr4	25672409	25672459	SLC34A2	chr4:25672409-25672459	SLC34A2|NM_001177998_exon_7_0_chr4_25672360_f_0_2962384	+	D1
chr4	25673214	25673264	SLC34A2	chr4:25673214-25673264	SLC34A2|NM_001177998_exon_8_0_chr4_25673223_f_0_2962385	-	D1
chr4	25673227	25673267	SLC34A2	chr4:25673227-25673267	SLC34A2|NM_001177998_exon_8_0_chr4_25673223_f_0_3570824	-		D2	D3
chr4	25673296	25673336	SLC34A2	chr4:25673296-25673336	SLC34A2|NM_001177998_exon_8_0_chr4_25673223_f_0_3570824	+		D2	D3
chr4	25673297	25673347	SLC34A2	chr4:25673297-25673347	SLC34A2|NM_001177998_exon_8_0_chr4_25673223_f_0_2962385	+	D1
chr4	25674703	25674753	SLC34A2	chr4:25674703-25674753	SLC34A2|NM_001177998_exon_9_0_chr4_25674709_f_0_2962386	-	D1
chr4	25674713	25674753	SLC34A2	chr4:25674713-25674753	SLC34A2|NM_001177998_exon_9_0_chr4_25674709_f_0_3570825	-		D2	D3
chr4	25674735	25674775	SLC34A2	chr4:25674735-25674775	SLC34A2|NM_001177998_exon_9_0_chr4_25674709_f_0_3570825	+		D2	D3
chr4	25674805	25674845	SLC34A2	chr4:25674805-25674845	SLC34A2|NM_001177998_exon_9_0_chr4_25674709_f_1_3570826	-		D2	D3
chr4	25674823	25674863	SLC34A2	chr4:25674823-25674863	SLC34A2|NM_001177998_exon_9_0_chr4_25674709_f_1_3570826	+		D2	D3
chr4	25674829	25674879	SLC34A2	chr4:25674829-25674879	SLC34A2|NM_001177998_exon_9_0_chr4_25674709_f_0_2962386	+	D1
chr4	25675908	25675958	SLC34A2	chr4:25675908-25675958	SLC34A2|NM_001177998_exon_10_0_chr4_25675918_f_0_2962387	-	D1
chr4	25675940	25675980	SLC34A2	chr4:25675940-25675980	SLC34A2|NM_001177998_exon_10_0_chr4_25675918_f_0_3570827	-		D2	D3
chr4	25675977	25676017	SLC34A2	chr4:25675977-25676017	SLC34A2|NM_001177998_exon_10_0_chr4_25675918_f_0_3570827	+		D2	D3
chr4	25675978	25676028	SLC34A2	chr4:25675978-25676028	SLC34A2|NM_001177998_exon_10_0_chr4_25675918_f_0_2962387	+	D1
chr4	25676116	25676166	SLC34A2	chr4:25676116-25676166	SLC34A2|NM_001177998_exon_11_0_chr4_25676127_f_0_2962388	-	D1
chr4	25676152	25676192	SLC34A2	chr4:25676152-25676192	SLC34A2|NM_001177998_exon_11_0_chr4_25676127_f_0_3570828	-		D2	D3
chr4	25676201	25676251	SLC34A2	chr4:25676201-25676251	SLC34A2|NM_001177998_exon_11_0_chr4_25676127_f_0_2962388	+	D1
chr4	25676206	25676246	SLC34A2	chr4:25676206-25676246	SLC34A2|NM_001177998_exon_11_0_chr4_25676127_f_0_3570828	+		D2	D3
chr4	25677758	25677808	SLC34A2	chr4:25677758-25677808	SLC34A2|NM_001177998_exon_12_0_chr4_25677757_f_0_2962389	-	D1
chr4	25677768	25677808	SLC34A2	chr4:25677768-25677808	SLC34A2|NM_001177998_exon_12_0_chr4_25677757_f_0_3570829	-		D2	D3
chr4	25677854	25677894	SLC34A2	chr4:25677854-25677894	SLC34A2|NM_001177998_exon_12_0_chr4_25677757_f_0_3570829	+		D2	D3
chr4	25677908	25677948	SLC34A2	chr4:25677908-25677948	SLC34A2|NM_001177998_exon_12_0_chr4_25677757_f_1_3570830	-		D2
chr4	25677979	25678019	SLC34A2	chr4:25677979-25678019	SLC34A2|NM_001177998_exon_12_0_chr4_25677757_f_1_3570830	+		D2
chr4	25678006	25678056	SLC34A2	chr4:25678006-25678056	SLC34A2|NM_001177998_exon_12_0_chr4_25677757_f_0_2962389	+	D1
chr4	25678060	25678110	SLC34A2	chr4:25678060-25678110	SLC34A2|NM_001177998_exon_12_0_chr4_25677757_f_1_2962390	-	D1
chr4	25678070	25678110	SLC34A2	chr4:25678070-25678110	SLC34A2|NM_001177998_exon_12_0_chr4_25677757_f_2_3570831	-		D2
chr4	25678098	25678138	SLC34A2	chr4:25678098-25678138	SLC34A2|NM_001177998_exon_12_0_chr4_25677757_f_2_3570831	+		D2
chr4	25678243	25678283	SLC34A2	chr4:25678243-25678283	SLC34A2|NM_001177998_exon_12_0_chr4_25677757_f_3_3570832	-		D2
chr4	25678273	25678323	SLC34A2	chr4:25678273-25678323	SLC34A2|NM_001177998_exon_12_0_chr4_25677757_f_1_2962390	+	D1
chr4	25678284	25678324	SLC34A2	chr4:25678284-25678324	SLC34A2|NM_001177998_exon_12_0_chr4_25677757_f_3_3570832	+		D2
chr4	25678342	25678392	SLC34A2	chr4:25678342-25678392	SLC34A2|NM_001177998_exon_12_0_chr4_25677757_f_2_2962391	-	D1
chr4	25678345	25678385	SLC34A2	chr4:25678345-25678385	SLC34A2|NM_001177998_exon_12_0_chr4_25677757_f_4_3570833	-		D2
chr4	25678432	25678472	SLC34A2	chr4:25678432-25678472	SLC34A2|NM_001177998_exon_12_0_chr4_25677757_f_4_3570833	+		D2
chr4	25678487	25678527	SLC34A2	chr4:25678487-25678527	SLC34A2|NM_001177998_exon_12_0_chr4_25677757_f_5_3570834	-		D2
chr4	25678562	25678612	SLC34A2	chr4:25678562-25678612	SLC34A2|NM_001177998_exon_12_0_chr4_25677757_f_2_2962391	+	D1
chr4	25678562	25678602	SLC34A2	chr4:25678562-25678602	SLC34A2|NM_001177998_exon_12_0_chr4_25677757_f_5_3570834	+		D2
chr4	25678633	25678683	SLC34A2	chr4:25678633-25678683	SLC34A2|NM_001177998_exon_12_0_chr4_25677757_f_3_2962392	-	D1
chr4	25678643	25678683	SLC34A2	chr4:25678643-25678683	SLC34A2|NM_001177998_exon_12_0_chr4_25677757_f_6_3570835	-		D2
chr4	25678706	25678746	SLC34A2	chr4:25678706-25678746	SLC34A2|NM_001177998_exon_12_0_chr4_25677757_f_6_3570835	+		D2
chr4	25678785	25678825	SLC34A2	chr4:25678785-25678825	SLC34A2|NM_001177998_exon_12_0_chr4_25677757_f_7_3570836	-		D2
chr4	25678867	25678907	SLC34A2	chr4:25678867-25678907	SLC34A2|NM_001177998_exon_12_0_chr4_25677757_f_7_3570836	+		D2
chr4	25678868	25678918	SLC34A2	chr4:25678868-25678918	SLC34A2|NM_001177998_exon_12_0_chr4_25677757_f_3_2962392	+	D1
chr4	25678911	25678961	SLC34A2	chr4:25678911-25678961	SLC34A2|NM_001177998_exon_12_0_chr4_25677757_f_4_2962393	-	D1
chr4	25678921	25678961	SLC34A2	chr4:25678921-25678961	SLC34A2|NM_001177998_exon_12_0_chr4_25677757_f_8_3570837	-		D2
chr4	25678994	25679034	SLC34A2	chr4:25678994-25679034	SLC34A2|NM_001177998_exon_12_0_chr4_25677757_f_8_3570837	+		D2
chr4	25679073	25679113	SLC34A2	chr4:25679073-25679113	SLC34A2|NM_001177998_exon_12_0_chr4_25677757_f_9_3570838	-		D2
chr4	25679140	25679180	SLC34A2	chr4:25679140-25679180	SLC34A2|NM_001177998_exon_12_0_chr4_25677757_f_9_3570838	+		D2
chr4	25679145	25679195	SLC34A2	chr4:25679145-25679195	SLC34A2|NM_001177998_exon_12_0_chr4_25677757_f_4_2962393	+	D1
chr4	25679212	25679262	SLC34A2	chr4:25679212-25679262	SLC34A2|NM_001177998_exon_12_0_chr4_25677757_f_5_2962394	-	D1
chr4	25679222	25679262	SLC34A2	chr4:25679222-25679262	SLC34A2|NM_001177998_exon_12_0_chr4_25677757_f_10_3570839	-		D2
chr4	25679308	25679348	SLC34A2	chr4:25679308-25679348	SLC34A2|NM_001177998_exon_12_0_chr4_25677757_f_10_3570839	+		D2
chr4	25679373	25679413	SLC34A2	chr4:25679373-25679413	SLC34A2|NM_001177998_exon_12_0_chr4_25677757_f_11_3570840	-		D2
chr4	25679443	25679493	SLC34A2	chr4:25679443-25679493	SLC34A2|NM_001177998_exon_12_0_chr4_25677757_f_5_2962394	+	D1
chr4	25679447	25679487	SLC34A2	chr4:25679447-25679487	SLC34A2|NM_001177998_exon_12_0_chr4_25677757_f_11_3570840	+		D2
chr4	25679492	25679542	SLC34A2	chr4:25679492-25679542	SLC34A2|NM_001177998_exon_12_0_chr4_25677757_f_6_2962395	-	D1
chr4	25679507	25679547	SLC34A2	chr4:25679507-25679547	SLC34A2|NM_001177998_exon_12_0_chr4_25677757_f_12_3570841	-		D2
chr4	25679597	25679637	SLC34A2	chr4:25679597-25679637	SLC34A2|NM_001177998_exon_12_0_chr4_25677757_f_12_3570841	+		D2
chr4	25679655	25679695	SLC34A2	chr4:25679655-25679695	SLC34A2|NM_001177998_exon_12_0_chr4_25677757_f_13_3570842	-		D2
chr4	25679730	25679780	SLC34A2	chr4:25679730-25679780	SLC34A2|NM_001177998_exon_12_0_chr4_25677757_f_6_2962395	+	D1
chr4	25679730	25679770	SLC34A2	chr4:25679730-25679770	SLC34A2|NM_001177998_exon_12_0_chr4_25677757_f_13_3570842	+		D2
chr4	25679802	25679852	SLC34A2	chr4:25679802-25679852	SLC34A2|NM_001177998_exon_12_0_chr4_25677757_f_7_2962396	-	D1
chr4	25679812	25679852	SLC34A2	chr4:25679812-25679852	SLC34A2|NM_001177998_exon_12_0_chr4_25677757_f_14_3570843	-		D2
chr4	25679890	25679930	SLC34A2	chr4:25679890-25679930	SLC34A2|NM_001177998_exon_12_0_chr4_25677757_f_14_3570843	+		D2
chr4	25679954	25679994	SLC34A2	chr4:25679954-25679994	SLC34A2|NM_001177998_exon_12_0_chr4_25677757_f_15_3570844	-		D2
chr4	25680019	25680069	SLC34A2	chr4:25680019-25680069	SLC34A2|NM_001177998_exon_12_0_chr4_25677757_f_7_2962396	+	D1
chr4	25680026	25680066	SLC34A2	chr4:25680026-25680066	SLC34A2|NM_001177998_exon_12_0_chr4_25677757_f_15_3570844	+		D2
chr4	25680080	25680130	SLC34A2	chr4:25680080-25680130	SLC34A2|NM_001177998_exon_12_0_chr4_25677757_f_8_2962397	-	D1
chr4	25680090	25680130	SLC34A2	chr4:25680090-25680130	SLC34A2|NM_001177998_exon_12_0_chr4_25677757_f_16_3570845	-		D2
chr4	25680147	25680187	SLC34A2	chr4:25680147-25680187	SLC34A2|NM_001177998_exon_12_0_chr4_25677757_f_16_3570845	+		D2
chr4	25680325	25680375	SLC34A2	chr4:25680325-25680375	SLC34A2|NM_001177998_exon_12_0_chr4_25677757_f_8_2962397	+	D1
chr4	25680325	25680365	SLC34A2	chr4:25680325-25680365	SLC34A2|NM_001177998_exon_12_0_chr4_25677757_f_17_3570846	+		D2
chr4	55140745	55140785	PDGFRA	chr4:55140745-55140785	PDGFRA|NM_006206|exon12|chr4:55141008-55141082|75bp|f|partial|mutation_up_0_3619382	+		D2	D3
chr4	55143561	55143601	PDGFRA	chr4:55143561-55143601	PDGFRA|NM_006206|exon12|chr4:55141008-55141082|75bp|f|partial|mutation_down_0_3619381	-		D2	D3
chr4	55143591	55143631	PDGFRA	chr4:55143591-55143631	PDGFRA|NM_006206|exon12|chr4:55141008-55141082|75bp|f|partial|mutation_down_0_3619381	+		D2	D3
chr4	55144550	55144590	PDGFRA	chr4:55144550-55144590	PDGFRA|NM_006206|exon14|chr4:55144104-55144160|57bp|f|full*|mutation_down_0_3619383	-		D2	D3
chr4	55144618	55144658	PDGFRA	chr4:55144618-55144658	PDGFRA|NM_006206|exon14|chr4:55144104-55144160|57bp|f|full*|mutation_down_1_3619384	-		D2	D3
chr4	55151601	55151641	PDGFRA	chr4:55151601-55151641	PDGFRA|NM_006206|exon18|chr4:55152083-55152106|24bp|f|partial|mutation_up_0_3619386	+		D2	D3
chr4	55152027	55152067	PDGFRA	chr4:55152027-55152067	PDGFRA|exon18|partial_0_3676304	+		D2	D3
chr4	55153623	55153663	PDGFRA	chr4:55153623-55153663	PDGFRA|NM_006206|exon18|chr4:55152083-55152106|24bp|f|partial|mutation_down_0_3619385	-		D2	D3
chr4	55575637	55575677	KIT	chr4:55575637-55575677	KIT|NM_000222|exon8|chr4:55589750-55589864|115bp|f|full|mutation_up_0_3619304	+		D2	D3
chr4	55589815	55589855	KIT	chr4:55589815-55589855	KIT|NM_000222|exon9|chr4:55592023-55592216|194bp|f|full|mutation_up_0_3619305	+		D2	D3
chr4	55592047	55592087	KIT	chr4:55592047-55592087	KIT|NM_000222|exon8|chr4:55589750-55589864|115bp|f|full|mutation_down_0_3619302	-		D2	D3
chr4	55592122	55592162	KIT	chr4:55592122-55592162	KIT|NM_000222|exon8|chr4:55589750-55589864|115bp|f|full|mutation_down_1_3619303	-		D2	D3
chr4	55593410	55593450	KIT	chr4:55593410-55593450	KIT|NM_000222|exon11|chr4:55593582-55593708|127bp|f|full|mutation_up_0_3619294	-		D2	D3
chr4	55593438	55593478	KIT	chr4:55593438-55593478	KIT|NM_000222|exon11|chr4:55593582-55593708|127bp|f|full|mutation_up_0_3619294	+		D2	D3
chr4	55594000	55594040	KIT	chr4:55594000-55594040	KIT|NM_000222|exon11|chr4:55593582-55593708|127bp|f|full|mutation_down_0_3619293	-		D2	D3
chr4	55594049	55594089	KIT	chr4:55594049-55594089	KIT|NM_000222|exon11|chr4:55593582-55593708|127bp|f|full|mutation_down_0_3619293	+		D2	D3
chr4	55594244	55594284	KIT	chr4:55594244-55594284	KIT|NM_000222|exon14|chr4:55595501-55595651|151bp|f|full|mutation_up_0_3619297	+		D2	D3
chr4	55595515	55595555	KIT	chr4:55595515-55595555	KIT|NM_000222|exon13|chr4:55594177-55594287|111bp|f|full|mutation_down_0_3619295	-		D2	D3
chr4	55597505	55597545	KIT	chr4:55597505-55597545	KIT|NM_000222|exon14|chr4:55595501-55595651|151bp|f|full|mutation_down_0_3619296	-		D2	D3
chr4	55598121	55598161	KIT	chr4:55598121-55598161	KIT|NM_000222|exon17|chr4:55599236-55599358|123bp|f|full|mutation_up_0_3619299	+		D2	D3
chr4	55599292	55599332	KIT	chr4:55599292-55599332	KIT|NM_000222|exon18|chr4:55602664-55602775|112bp|f|full|mutation_up_0_3619301	+		D2
chr4	55602683	55602723	KIT	chr4:55602683-55602723	KIT|NM_000222|exon17|chr4:55599236-55599358|123bp|f|full|mutation_down_0_3619298	-		D2	D3
chr4	55602894	55602934	KIT	chr4:55602894-55602934	KIT|NM_000222|exon18|chr4:55602664-55602775|112bp|f|full|mutation_down_0_3619300	-		D2	D3
chr5	38940141	38940181	RICTOR	chr5:38940141-38940181	RICTOR|NM001285439|E39|expression_0_5827415	-			D3
chr5	38940191	38940231	RICTOR	chr5:38940191-38940231	RICTOR|NM001285439|E39|expression_0_5827415	+			D3
chr5	38944575	38944615	RICTOR	chr5:38944575-38944615	RICTOR|NM001285439|E37|expression_0_5827506	-			D3
chr5	38944617	38944657	RICTOR	chr5:38944617-38944657	RICTOR|NM001285439|E37|expression_0_5827506	+			D3
chr5	38953109	38953149	RICTOR	chr5:38953109-38953149	RICTOR|NM001285439|E29|expression_0_5827383	-			D3
chr5	38953130	38953170	RICTOR	chr5:38953130-38953170	RICTOR|NM001285439|E29|expression_0_5827383	+			D3
chr5	38962997	38963037	RICTOR	chr5:38962997-38963037	RICTOR|NM001285439|E17|expression_0_5827349	+			D3
chr5	38963006	38963046	RICTOR	chr5:38963006-38963046	RICTOR|NM001285439|E17|expression_0_5827349	-			D3
chr5	38963077	38963117	RICTOR	chr5:38963077-38963117	RICTOR|NM001285439|E17|expression_1_5827350	+			D3
chr5	38963079	38963119	RICTOR	chr5:38963079-38963119	RICTOR|NM001285439|E17|expression_1_5827350	-			D3
chr5	38978699	38978739	RICTOR	chr5:38978699-38978739	RICTOR|NM001285439|E9|expression_0_5827330	-			D3
chr5	38978700	38978740	RICTOR	chr5:38978700-38978740	RICTOR|NM001285439|E9|expression_0_5827330	+			D3
chr5	149781200	149781250	CD74	chr5:149781200-149781250	CD74|NM_001025158_exon_0_0_chr5_149781200_r_0_2962398	-	D1
chr5	149781210	149781250	CD74	chr5:149781210-149781250	CD74|NM_001025158_exon_0_0_chr5_149781200_r_0_3570887	-		D2
chr5	149781272	149781312	CD74	chr5:149781272-149781312	CD74|NM_001025158_exon_0_0_chr5_149781200_r_0_3570887	+		D2
chr5	149781342	149781382	CD74	chr5:149781342-149781382	CD74|NM_001025158_exon_0_0_chr5_149781200_r_1_3570888	-		D2
chr5	149781349	149781399	CD74	chr5:149781349-149781399	CD74|NM_001025158_exon_0_0_chr5_149781200_r_0_2962398	+	D1
chr5	149781384	149781424	CD74	chr5:149781384-149781424	CD74|NM_001025158_exon_0_0_chr5_149781200_r_1_3570888	+		D2
chr5	149781400	149781450	CD74	chr5:149781400-149781450	CD74|NM_001025158_exon_0_0_chr5_149781200_r_1_2962399	-	D1
chr5	149781452	149781492	CD74	chr5:149781452-149781492	CD74|NM_001025158_exon_0_0_chr5_149781200_r_2_3570889	-		D2
chr5	149781500	149781540	CD74	chr5:149781500-149781540	CD74|NM_001025158_exon_0_0_chr5_149781200_r_2_3570889	+		D2
chr5	149781551	149781601	CD74	chr5:149781551-149781601	CD74|NM_001025158_exon_0_0_chr5_149781200_r_1_2962399	+	D1
chr5	149781574	149781614	CD74	chr5:149781574-149781614	CD74|NM_001025158_exon_0_0_chr5_149781200_r_3_3570890	-		D2
chr5	149781604	149781654	CD74	chr5:149781604-149781654	CD74|NM_001025158_exon_0_0_chr5_149781200_r_2_2962400	-	D1
chr5	149781646	149781686	CD74	chr5:149781646-149781686	CD74|NM_001025158_exon_0_0_chr5_149781200_r_3_3570890	+		D2
chr5	149781699	149781739	CD74	chr5:149781699-149781739	CD74|NM_001025158_exon_0_0_chr5_149781200_r_4_3570891	-		D2	D3
chr5	149781745	149781785	CD74	chr5:149781745-149781785	CD74|NM_001025158_exon_0_0_chr5_149781200_r_4_3570891	+		D2	D3
chr5	149781748	149781798	CD74	chr5:149781748-149781798	CD74|NM_001025158_exon_0_0_chr5_149781200_r_2_2962400	+	D1
chr5	149782121	149782171	CD74	chr5:149782121-149782171	CD74|NM_001025158_exon_1_0_chr5_149782126_r_0_2962401	-	D1
chr5	149782131	149782171	CD74	chr5:149782131-149782171	CD74|NM_001025158_exon_1_0_chr5_149782126_r_0_3570892	-		D2	D3
chr5	149782141	149782181	CD74	chr5:149782141-149782181	CD74|NM_001025158_exon_1_0_chr5_149782126_r_0_3570892	+		D2	D3
chr5	149782145	149782195	CD74	chr5:149782145-149782195	CD74|NM_001025158_exon_1_0_chr5_149782126_r_0_2962401	+	D1
chr5	149782680	149782730	CD74	chr5:149782680-149782730	CD74|NM_001025159_exon_2_0_chr5_149782684_r_0_2962402	-	D1
chr5	149782687	149782727	CD74	chr5:149782687-149782727	CD74|NM_001025159_exon_2_0_chr5_149782684_r_0_3570893	-		D2	D3
chr5	149782718	149782758	CD74	chr5:149782718-149782758	CD74|NM_001025159_exon_2_0_chr5_149782684_r_0_3570893	+		D2	D3
chr5	149782795	149782835	CD74	chr5:149782795-149782835	CD74|NM_001025159_exon_2_0_chr5_149782684_r_1_3570894	-		D2	D3
chr5	149782812	149782862	CD74	chr5:149782812-149782862	CD74|NM_001025159_exon_2_0_chr5_149782684_r_0_2962402	+	D1
chr5	149782812	149782852	CD74	chr5:149782812-149782852	CD74|NM_001025159_exon_2_0_chr5_149782684_r_1_3570894	+		D2	D3
chr5	149784245	149784295	CD74	chr5:149784245-149784295	CD74|NM_001025159_exon_3_0_chr5_149784243_r_0_2962403	-	D1
chr5	149784255	149784295	CD74	chr5:149784255-149784295	CD74|NM_001025159_exon_3_0_chr5_149784243_r_0_3570895	-		D2	D3
chr5	149784272	149784322	CD74	chr5:149784272-149784322	CD74|NM_001025159_exon_3_0_chr5_149784243_r_0_2962403	+	D1
chr5	149784272	149784312	CD74	chr5:149784272-149784312	CD74|NM_001025159_exon_3_0_chr5_149784243_r_0_3570895	+		D2	D3
chr5	149784659	149784709	CD74	chr5:149784659-149784709	CD74|NM_001025159_exon_4_0_chr5_149784648_r_0_2962404	-	D1
chr5	149784668	149784708	CD74	chr5:149784668-149784708	CD74|NM_001025159_exon_4_0_chr5_149784648_r_0_3570896	-		D2	D3
chr5	149784689	149784739	CD74	chr5:149784689-149784739	CD74|NM_001025159_exon_4_0_chr5_149784648_r_0_2962404	+	D1
chr5	149784700	149784740	CD74	chr5:149784700-149784740	CD74|NM_001025159_exon_4_0_chr5_149784648_r_0_3570896	+		D2	D3
chr5	149785834	149785884	CD74	chr5:149785834-149785884	CD74|NM_001025158_exon_2_0_chr5_149785822_r_0_2962405	-	D1
chr5	149785836	149785886	CD74	chr5:149785836-149785886	CD74|NM_001025158_exon_2_0_chr5_149785822_r_0_2962405	+	D1
chr5	149785836	149785876	CD74	chr5:149785836-149785876	CD74|NM_001025158_exon_2_0_chr5_149785822_r_0_3570897	+		D2	D3
chr5	149785842	149785882	CD74	chr5:149785842-149785882	CD74|NM_001025158_exon_2_0_chr5_149785822_r_0_3570897	-		D2	D3
chr5	149786451	149786501	CD74	chr5:149786451-149786501	CD74|NM_001025158_exon_3_0_chr5_149786444_r_0_2962406	-	D1
chr5	149786464	149786504	CD74	chr5:149786464-149786504	CD74|NM_001025158_exon_3_0_chr5_149786444_r_0_3570898	-		D2	D3
chr5	149786467	149786517	CD74	chr5:149786467-149786517	CD74|NM_001025158_exon_3_0_chr5_149786444_r_0_2962406	+	D1
chr5	149786480	149786520	CD74	chr5:149786480-149786520	CD74|NM_001025158_exon_3_0_chr5_149786444_r_0_3570898	+		D2	D3
chr5	149786713	149786763	CD74	chr5:149786713-149786763	CD74|NM_001025158_exon_4_0_chr5_149786715_r_0_2962407	-	D1
chr5	149786723	149786763	CD74	chr5:149786723-149786763	CD74|NM_001025158_exon_4_0_chr5_149786715_r_0_3570899	-		D2	D3
chr5	149786739	149786779	CD74	chr5:149786739-149786779	CD74|NM_001025158_exon_4_0_chr5_149786715_r_0_3570899	+		D2	D3
chr5	149786805	149786845	CD74	chr5:149786805-149786845	CD74|NM_001025158_exon_4_0_chr5_149786715_r_1_3570900	-		D2	D3
chr5	149786822	149786872	CD74	chr5:149786822-149786872	CD74|NM_001025158_exon_4_0_chr5_149786715_r_0_2962407	+	D1
chr5	149786822	149786862	CD74	chr5:149786822-149786862	CD74|NM_001025158_exon_4_0_chr5_149786715_r_1_3570900	+		D2	D3
chr5	149792195	149792245	CD74	chr5:149792195-149792245	CD74|NM_001025158_exon_5_0_chr5_149792188_r_0_2962408	-	D1
chr5	149792208	149792248	CD74	chr5:149792208-149792248	CD74|NM_001025158_exon_5_0_chr5_149792188_r_0_3570901	-		D2	D3
chr5	149792235	149792275	CD74	chr5:149792235-149792275	CD74|NM_001025158_exon_5_0_chr5_149792188_r_0_3570901	+		D2	D3
chr5	149792286	149792336	CD74	chr5:149792286-149792336	CD74|NM_001025158_exon_5_0_chr5_149792188_r_0_2962408	+	D1
chr5	149792294	149792334	CD74	chr5:149792294-149792334	CD74|NM_001025158_exon_5_0_chr5_149792188_r_1_3570902	-		D2	D3
chr5	149792327	149792367	CD74	chr5:149792327-149792367	CD74|NM_001025158_exon_5_0_chr5_149792188_r_1_3570902	+		D2	D3
chr5	149792354	149792404	CD74	chr5:149792354-149792404	CD74|NM_001025158_exon_5_0_chr5_149792188_r_1_2962409	-	D1
chr5	149792408	149792448	CD74	chr5:149792408-149792448	CD74|NM_001025158_exon_5_0_chr5_149792188_r_2_3570903	-		D2	D3
chr5	149792433	149792473	CD74	chr5:149792433-149792473	CD74|NM_001025158_exon_5_0_chr5_149792188_r_2_3570903	+		D2	D3
chr5	149792434	149792484	CD74	chr5:149792434-149792484	CD74|NM_001025158_exon_5_0_chr5_149792188_r_1_2962409	+	D1
chr5	156522326	156522366	HAVCR2	chr5:156522326-156522366	HAVCR2|NM032782|E5|expression_0_5827433	+			D3
chr5	156522334	156522374	HAVCR2	chr5:156522334-156522374	HAVCR2|NM032782|E5|expression_0_5827433	-			D3
chr5	156522399	156522439	HAVCR2	chr5:156522399-156522439	HAVCR2|NM032782|E5|expression_1_5827434	-			D3
chr5	156522413	156522453	HAVCR2	chr5:156522413-156522453	HAVCR2|NM032782|E5|expression_1_5827434	+			D3
chr5	156533653	156533693	HAVCR2	chr5:156533653-156533693	HAVCR2|NM032782|E2|expression_0_5827505	-			D3
chr5	156533743	156533783	HAVCR2	chr5:156533743-156533783	HAVCR2|NM032782|E2|expression_0_5827505	+			D3
chr5	168096809	168096849	SLIT3	chr5:168096809-168096849	SLIT3|NM003062|E35|expression_0_5827507	-			D3
chr5	168096848	168096888	SLIT3	chr5:168096848-168096888	SLIT3|NM003062|E35|expression_0_5827507	+			D3
chr5	168096911	168096951	SLIT3	chr5:168096911-168096951	SLIT3|NM003062|E35|expression_1_5827508	-			D3
chr5	168096945	168096985	SLIT3	chr5:168096945-168096985	SLIT3|NM003062|E35|expression_1_5827508	+			D3
chr5	168137908	168137948	SLIT3	chr5:168137908-168137948	SLIT3|NM003062|E25|expression_0_5827427	-			D3
chr5	168137935	168137975	SLIT3	chr5:168137935-168137975	SLIT3|NM003062|E25|expression_0_5827427	+			D3
chr5	168137987	168138027	SLIT3	chr5:168137987-168138027	SLIT3|NM003062|E25|expression_1_5827428	-			D3
chr5	168138016	168138056	SLIT3	chr5:168138016-168138056	SLIT3|NM003062|E25|expression_1_5827428	+			D3
chr5	168180874	168180914	SLIT3	chr5:168180874-168180914	SLIT3|NM003062|E17|expression_0_5827399	-			D3
chr5	168180966	168181006	SLIT3	chr5:168180966-168181006	SLIT3|NM003062|E17|expression_0_5827399	+			D3
chr5	168678405	168678445	SLIT3	chr5:168678405-168678445	SLIT3|NM003062|E2|expression_0_5827392	-			D3
chr5	168678417	168678457	SLIT3	chr5:168678417-168678457	SLIT3|NM003062|E2|expression_0_5827392	+			D3
chr6	117609541	117609591	ROS1	chr6:117609541-117609591	ROS1|NM_002944_exon_0_0_chr6_117609530_r_0_2962410	-	D1
chr6	117609542	117609582	ROS1	chr6:117609542-117609582	ROS1|NM_002944_exon_0_0_chr6_117609530_r_0_3571002	-		D2	D3
chr6	117609631	117609671	ROS1	chr6:117609631-117609671	ROS1|NM_002944_exon_0_0_chr6_117609530_r_0_3571002	+		D2	D3
chr6	117609687	117609727	ROS1	chr6:117609687-117609727	ROS1|NM_002944_exon_0_0_chr6_117609530_r_1_3571003	-		D2	D3
chr6	117609707	117609757	ROS1	chr6:117609707-117609757	ROS1|NM_002944_exon_0_0_chr6_117609530_r_0_2962410	+	D1
chr6	117609760	117609810	ROS1	chr6:117609760-117609810	ROS1|NM_002944_exon_0_0_chr6_117609530_r_1_2962411	-	D1
chr6	117609767	117609807	ROS1	chr6:117609767-117609807	ROS1|NM_002944_exon_0_0_chr6_117609530_r_1_3571003	+		D2	D3
chr6	117609837	117609877	ROS1	chr6:117609837-117609877	ROS1|NM_002944_exon_0_0_chr6_117609530_r_2_3571004	-		D2	D3
chr6	117609922	117609962	ROS1	chr6:117609922-117609962	ROS1|NM_002944_exon_0_0_chr6_117609530_r_2_3571004	+		D2	D3
chr6	117609923	117609973	ROS1	chr6:117609923-117609973	ROS1|NM_002944_exon_0_0_chr6_117609530_r_1_2962411	+	D1
chr6	117622150	117622200	ROS1	chr6:117622150-117622200	ROS1|NM_002944_exon_1_0_chr6_117622137_r_0_2962412	-	D1
chr6	117622164	117622204	ROS1	chr6:117622164-117622204	ROS1|NM_002944_exon_1_0_chr6_117622137_r_0_3571005	-		D2	D3
chr6	117622168	117622208	ROS1	chr6:117622168-117622208	ROS1|NM_002944_exon_1_0_chr6_117622137_r_0_3571005	+		D2	D3
chr6	117622223	117622263	ROS1	chr6:117622223-117622263	ROS1|NM_002944_exon_1_0_chr6_117622137_r_1_3571006	-		D2	D3
chr6	117622232	117622272	ROS1	chr6:117622232-117622272	ROS1|NM_002944_exon_1_0_chr6_117622137_r_1_3571006	+		D2	D3
chr6	117622235	117622285	ROS1	chr6:117622235-117622285	ROS1|NM_002944_exon_1_0_chr6_117622137_r_0_2962412	+	D1
chr6	117629958	117630008	ROS1	chr6:117629958-117630008	ROS1|NM_002944_exon_2_0_chr6_117629957_r_0_2962413	-	D1
chr6	117629984	117630024	ROS1	chr6:117629984-117630024	ROS1|NM_002944_exon_2_0_chr6_117629957_r_0_3571007	-		D2	D3
chr6	117630030	117630080	ROS1	chr6:117630030-117630080	ROS1|NM_002944_exon_2_0_chr6_117629957_r_0_2962413	+	D1
chr6	117630030	117630070	ROS1	chr6:117630030-117630070	ROS1|NM_002944_exon_2_0_chr6_117629957_r_0_3571007	+		D2	D3
chr6	117631247	117631297	ROS1	chr6:117631247-117631297	ROS1|NM_002944_exon_3_0_chr6_117631244_r_0_2962414	-	D1
chr6	117631257	117631297	ROS1	chr6:117631257-117631297	ROS1|NM_002944_exon_3_0_chr6_117631244_r_0_3571008	-		D2	D3
chr6	117631294	117631334	ROS1	chr6:117631294-117631334	ROS1|NM_002944_exon_3_0_chr6_117631244_r_0_3571008	+		D2	D3
chr6	117631362	117631402	ROS1	chr6:117631362-117631402	ROS1|NM_002944_exon_3_0_chr6_117631244_r_1_3571009	-		D2	D3
chr6	117631383	117631423	ROS1	chr6:117631383-117631423	ROS1|NM_002944_exon_3_0_chr6_117631244_r_1_3571009	+		D2	D3
chr6	117631404	117631454	ROS1	chr6:117631404-117631454	ROS1|NM_002944_exon_3_0_chr6_117631244_r_0_2962414	+	D1
chr6	117632194	117632244	ROS1	chr6:117632194-117632244	ROS1|NM_002944_exon_4_0_chr6_117632183_r_0_2962415	-	D1
chr6	117632208	117632248	ROS1	chr6:117632208-117632248	ROS1|NM_002944_exon_4_0_chr6_117632183_r_0_3571010	-		D2	D3
chr6	117632221	117632261	ROS1	chr6:117632221-117632261	ROS1|NM_002944_exon_4_0_chr6_117632183_r_0_3571010	+		D2	D3
chr6	117632223	117632273	ROS1	chr6:117632223-117632273	ROS1|NM_002944_exon_4_0_chr6_117632183_r_0_2962415	+	D1
chr6	117638308	117638358	ROS1	chr6:117638308-117638358	ROS1|NM_002944_exon_5_0_chr6_117638306_r_0_2962416	-	D1
chr6	117638318	117638358	ROS1	chr6:117638318-117638358	ROS1|NM_002944_exon_5_0_chr6_117638306_r_0_3571011	-		D2	D3
chr6	117638367	117638407	ROS1	chr6:117638367-117638407	ROS1|NM_002944_exon_5_0_chr6_117638306_r_0_3571011	+		D2	D3
chr6	117638372	117638422	ROS1	chr6:117638372-117638422	ROS1|NM_002944_exon_5_0_chr6_117638306_r_0_2962416	+	D1
chr6	117639351	117639401	ROS1	chr6:117639351-117639401	ROS1|NM_002944_exon_6_0_chr6_117639351_r_0_2962417	+	D1
chr6	117639358	117639398	ROS1	chr6:117639358-117639398	ROS1|NM_002944_exon_6_0_chr6_117639351_r_0_3571012	+		D2	D3
chr6	117639360	117639410	ROS1	chr6:117639360-117639410	ROS1|NM_002944_exon_6_0_chr6_117639351_r_0_2962417	-	D1
chr6	117639367	117639407	ROS1	chr6:117639367-117639407	ROS1|NM_002944_exon_6_0_chr6_117639351_r_0_3571012	-		D2	D3
chr6	117641023	117641073	ROS1	chr6:117641023-117641073	ROS1|NM_002944_exon_7_0_chr6_117641031_r_0_2962418	-	D1
chr6	117641041	117641081	ROS1	chr6:117641041-117641081	ROS1|NM_002944_exon_7_0_chr6_117641031_r_0_3571013	-		D2	D3
chr6	117641056	117641096	ROS1	chr6:117641056-117641096	ROS1|NM_002944_exon_7_0_chr6_117641031_r_0_3571013	+		D2	D3
chr6	117641126	117641166	ROS1	chr6:117641126-117641166	ROS1|NM_002944_exon_7_0_chr6_117641031_r_1_3571014	+		D2	D3
chr6	117641131	117641181	ROS1	chr6:117641131-117641181	ROS1|NM_002944_exon_7_0_chr6_117641031_r_0_2962418	+	D1
chr6	117641137	117641177	ROS1	chr6:117641137-117641177	ROS1|NM_002944_exon_7_0_chr6_117641031_r_1_3571014	-		D2	D3
chr6	117642427	117642477	ROS1	chr6:117642427-117642477	ROS1|NM_002944_exon_8_0_chr6_117642422_r_0_2962419	-	D1
chr6	117642437	117642477	ROS1	chr6:117642437-117642477	ROS1|NM_002944_exon_8_0_chr6_117642422_r_0_3571015	-		D2	D3
chr6	117642491	117642531	ROS1	chr6:117642491-117642531	ROS1|NM_002944_exon_8_0_chr6_117642422_r_0_3571015	+		D2	D3
chr6	117642492	117642542	ROS1	chr6:117642492-117642542	ROS1|NM_002944_exon_8_0_chr6_117642422_r_0_2962419	+	D1
chr6	117645484	117645534	ROS1	chr6:117645484-117645534	ROS1|NM_002944_exon_9_0_chr6_117645495_r_0_2962420	-	D1
chr6	117645499	117645539	ROS1	chr6:117645499-117645539	ROS1|NM_002944_exon_9_0_chr6_117645495_r_0_3571016	-		D2	D3
chr6	117645528	117645578	ROS1	chr6:117645528-117645578	ROS1|NM_002944_exon_9_0_chr6_117645495_r_0_2962420	+	D1
chr6	117645528	117645568	ROS1	chr6:117645528-117645568	ROS1|NM_002944_exon_9_0_chr6_117645495_r_0_3571016	+		D2	D3
chr6	117647401	117647451	ROS1	chr6:117647401-117647451	ROS1|NM_002944_exon_10_0_chr6_117647387_r_0_2962421	-	D1
chr6	117647411	117647451	ROS1	chr6:117647411-117647451	ROS1|NM_002944_exon_10_0_chr6_117647387_r_0_3571017	-		D2	D3
chr6	117647416	117647456	ROS1	chr6:117647416-117647456	ROS1|NM_002944_exon_10_0_chr6_117647387_r_0_3571017	+		D2	D3
chr6	117647496	117647536	ROS1	chr6:117647496-117647536	ROS1|NM_002944_exon_10_0_chr6_117647387_r_1_3571018	-		D2	D3
chr6	117647513	117647563	ROS1	chr6:117647513-117647563	ROS1|NM_002944_exon_10_0_chr6_117647387_r_0_2962421	+	D1
chr6	117647513	117647553	ROS1	chr6:117647513-117647553	ROS1|NM_002944_exon_10_0_chr6_117647387_r_1_3571018	+		D2	D3
chr6	117650507	117650557	ROS1	chr6:117650507-117650557	ROS1|NM_002944_exon_11_0_chr6_117650492_r_0_2962422	-	D1
chr6	117650519	117650559	ROS1	chr6:117650519-117650559	ROS1|NM_002944_exon_11_0_chr6_117650492_r_0_3571019	-		D2	D3
chr6	117650548	117650598	ROS1	chr6:117650548-117650598	ROS1|NM_002944_exon_11_0_chr6_117650492_r_0_2962422	+	D1
chr6	117650548	117650588	ROS1	chr6:117650548-117650588	ROS1|NM_002944_exon_11_0_chr6_117650492_r_0_3571019	+		D2	D3
chr6	117658329	117658379	ROS1	chr6:117658329-117658379	ROS1|NM_002944_exon_12_0_chr6_117658335_r_0_2962423	-	D1
chr6	117658358	117658398	ROS1	chr6:117658358-117658398	ROS1|NM_002944_exon_12_0_chr6_117658335_r_0_3571020	-		D2	D3
chr6	117658364	117658404	ROS1	chr6:117658364-117658404	ROS1|NM_002944_exon_12_0_chr6_117658335_r_0_3571020	+		D2	D3
chr6	117658434	117658474	ROS1	chr6:117658434-117658474	ROS1|NM_002944_exon_12_0_chr6_117658335_r_1_3571021	-		D2	D3
chr6	117658443	117658493	ROS1	chr6:117658443-117658493	ROS1|NM_002944_exon_12_0_chr6_117658335_r_0_2962423	+	D1
chr6	117658443	117658483	ROS1	chr6:117658443-117658483	ROS1|NM_002944_exon_12_0_chr6_117658335_r_1_3571021	+		D2	D3
chr6	117662295	117662345	ROS1	chr6:117662295-117662345	ROS1|NM_002944_exon_13_0_chr6_117662298_r_0_2962424	-	D1
chr6	117662308	117662348	ROS1	chr6:117662308-117662348	ROS1|NM_002944_exon_13_0_chr6_117662298_r_0_3571022	-		D2	D3
chr6	117662333	117662373	ROS1	chr6:117662333-117662373	ROS1|NM_002944_exon_13_0_chr6_117662298_r_0_3571022	+		D2	D3
chr6	117662390	117662430	ROS1	chr6:117662390-117662430	ROS1|NM_002944_exon_13_0_chr6_117662298_r_1_3571023	-		D2	D3
chr6	117662412	117662462	ROS1	chr6:117662412-117662462	ROS1|NM_002944_exon_13_0_chr6_117662298_r_0_2962424	+	D1
chr6	117662412	117662452	ROS1	chr6:117662412-117662452	ROS1|NM_002944_exon_13_0_chr6_117662298_r_1_3571023	+		D2	D3
chr6	117662552	117662602	ROS1	chr6:117662552-117662602	ROS1|NM_002944_exon_14_0_chr6_117662563_r_0_2962425	-	D1
chr6	117662589	117662629	ROS1	chr6:117662589-117662629	ROS1|NM_002944_exon_14_0_chr6_117662563_r_0_3571024	-		D2	D3
chr6	117662622	117662662	ROS1	chr6:117662622-117662662	ROS1|NM_002944_exon_14_0_chr6_117662563_r_0_3571024	+		D2	D3
chr6	117662682	117662722	ROS1	chr6:117662682-117662722	ROS1|NM_002944_exon_14_0_chr6_117662563_r_1_3571025	-		D2	D3
chr6	117662738	117662778	ROS1	chr6:117662738-117662778	ROS1|NM_002944_exon_14_0_chr6_117662563_r_1_3571025	+		D2	D3
chr6	117662752	117662802	ROS1	chr6:117662752-117662802	ROS1|NM_002944_exon_14_0_chr6_117662563_r_0_2962425	+	D1
chr6	117663552	117663602	ROS1	chr6:117663552-117663602	ROS1|NM_002944_exon_15_0_chr6_117663563_r_0_2962426	-	D1
chr6	117663565	117663605	ROS1	chr6:117663565-117663605	ROS1|NM_002944_exon_15_0_chr6_117663563_r_0_3571026	-		D2	D3
chr6	117663659	117663709	ROS1	chr6:117663659-117663709	ROS1|NM_002944_exon_15_0_chr6_117663563_r_0_2962426	+	D1
chr6	117663659	117663699	ROS1	chr6:117663659-117663699	ROS1|NM_002944_exon_15_0_chr6_117663563_r_0_3571026	+		D2	D3
chr6	117665219	117665269	ROS1	chr6:117665219-117665269	ROS1|NM_002944_exon_16_0_chr6_117665223_r_0_2962427	-	D1
chr6	117665247	117665287	ROS1	chr6:117665247-117665287	ROS1|NM_002944_exon_16_0_chr6_117665223_r_0_3571027	-		D2	D3
chr6	117665261	117665301	ROS1	chr6:117665261-117665301	ROS1|NM_002944_exon_16_0_chr6_117665223_r_0_3571027	+		D2	D3
chr6	117665352	117665392	ROS1	chr6:117665352-117665392	ROS1|NM_002944_exon_16_0_chr6_117665223_r_1_3571028	-		D2	D3
chr6	117665364	117665414	ROS1	chr6:117665364-117665414	ROS1|NM_002944_exon_16_0_chr6_117665223_r_0_2962427	+	D1
chr6	117665364	117665404	ROS1	chr6:117665364-117665404	ROS1|NM_002944_exon_16_0_chr6_117665223_r_1_3571028	+		D2	D3
chr6	117674162	117674212	ROS1	chr6:117674162-117674212	ROS1|NM_002944_exon_17_0_chr6_117674153_r_0_2962428	-	D1
chr6	117674172	117674212	ROS1	chr6:117674172-117674212	ROS1|NM_002944_exon_17_0_chr6_117674153_r_0_3571029	-		D2	D3
chr6	117674174	117674214	ROS1	chr6:117674174-117674214	ROS1|NM_002944_exon_17_0_chr6_117674153_r_0_3571029	+		D2	D3
chr6	117674262	117674302	ROS1	chr6:117674262-117674302	ROS1|NM_002944_exon_17_0_chr6_117674153_r_1_3571030	-		D2	D3
chr6	117674269	117674319	ROS1	chr6:117674269-117674319	ROS1|NM_002944_exon_17_0_chr6_117674153_r_0_2962428	+	D1
chr6	117674269	117674309	ROS1	chr6:117674269-117674309	ROS1|NM_002944_exon_17_0_chr6_117674153_r_1_3571030	+		D2	D3
chr6	117677796	117677846	ROS1	chr6:117677796-117677846	ROS1|NM_002944_exon_18_0_chr6_117677792_r_0_2962429	-	D1
chr6	117677806	117677846	ROS1	chr6:117677806-117677846	ROS1|NM_002944_exon_18_0_chr6_117677792_r_0_3571031	-		D2	D3
chr6	117677871	117677911	ROS1	chr6:117677871-117677911	ROS1|NM_002944_exon_18_0_chr6_117677792_r_0_3571031	+		D2	D3
chr6	117677952	117677992	ROS1	chr6:117677952-117677992	ROS1|NM_002944_exon_18_0_chr6_117677792_r_1_3571032	-		D2	D3
chr6	117678024	117678074	ROS1	chr6:117678024-117678074	ROS1|NM_002944_exon_18_0_chr6_117677792_r_0_2962429	+	D1
chr6	117678024	117678064	ROS1	chr6:117678024-117678064	ROS1|NM_002944_exon_18_0_chr6_117677792_r_1_3571032	+		D2	D3
chr6	117678963	117679013	ROS1	chr6:117678963-117679013	ROS1|NM_002944_exon_19_0_chr6_117678967_r_0_2962430	-	D1
chr6	117678973	117679013	ROS1	chr6:117678973-117679013	ROS1|NM_002944_exon_19_0_chr6_117678967_r_0_3571033	-		D2	D3
chr6	117679007	117679047	ROS1	chr6:117679007-117679047	ROS1|NM_002944_exon_19_0_chr6_117678967_r_0_3571033	+		D2	D3
chr6	117679077	117679117	ROS1	chr6:117679077-117679117	ROS1|NM_002944_exon_19_0_chr6_117678967_r_1_3571034	-		D2	D3
chr6	117679123	117679173	ROS1	chr6:117679123-117679173	ROS1|NM_002944_exon_19_0_chr6_117678967_r_0_2962430	+	D1
chr6	117679123	117679163	ROS1	chr6:117679123-117679163	ROS1|NM_002944_exon_19_0_chr6_117678967_r_1_3571034	+		D2	D3
chr6	117680982	117681032	ROS1	chr6:117680982-117681032	ROS1|NM_002944_exon_20_0_chr6_117680972_r_0_2962431	-	D1
chr6	117680992	117681032	ROS1	chr6:117680992-117681032	ROS1|NM_002944_exon_20_0_chr6_117680972_r_0_3571035	-		D2	D3
chr6	117681022	117681062	ROS1	chr6:117681022-117681062	ROS1|NM_002944_exon_20_0_chr6_117680972_r_0_3571035	+		D2	D3
chr6	117681078	117681118	ROS1	chr6:117681078-117681118	ROS1|NM_002944_exon_20_0_chr6_117680972_r_1_3571036	-		D2	D3
chr6	117681125	117681175	ROS1	chr6:117681125-117681175	ROS1|NM_002944_exon_20_0_chr6_117680972_r_0_2962431	+	D1
chr6	117681126	117681166	ROS1	chr6:117681126-117681166	ROS1|NM_002944_exon_20_0_chr6_117680972_r_1_3571036	+		D2	D3
chr6	117681507	117681557	ROS1	chr6:117681507-117681557	ROS1|NM_002944_exon_21_0_chr6_117681505_r_0_2962432	-	D1
chr6	117681512	117681562	ROS1	chr6:117681512-117681562	ROS1|NM_002944_exon_21_0_chr6_117681505_r_0_2962432	+	D1
chr6	117681512	117681552	ROS1	chr6:117681512-117681552	ROS1|NM_002944_exon_21_0_chr6_117681505_r_0_3571037	+		D2	D3
chr6	117681517	117681557	ROS1	chr6:117681517-117681557	ROS1|NM_002944_exon_21_0_chr6_117681505_r_0_3571037	-		D2	D3
chr6	117683757	117683807	ROS1	chr6:117683757-117683807	ROS1|NM_002944_exon_22_0_chr6_117683766_r_0_2962433	-	D1
chr6	117683772	117683812	ROS1	chr6:117683772-117683812	ROS1|NM_002944_exon_22_0_chr6_117683766_r_0_3571038	-		D2	D3
chr6	117683836	117683876	ROS1	chr6:117683836-117683876	ROS1|NM_002944_exon_22_0_chr6_117683766_r_0_3571038	+		D2	D3
chr6	117683916	117683956	ROS1	chr6:117683916-117683956	ROS1|NM_002944_exon_22_0_chr6_117683766_r_1_3571039	-		D2	D3
chr6	117683985	117684035	ROS1	chr6:117683985-117684035	ROS1|NM_002944_exon_22_0_chr6_117683766_r_0_2962433	+	D1
chr6	117683985	117684025	ROS1	chr6:117683985-117684025	ROS1|NM_002944_exon_22_0_chr6_117683766_r_1_3571039	+		D2	D3
chr6	117686214	117686264	ROS1	chr6:117686214-117686264	ROS1|NM_002944_exon_23_0_chr6_117686223_r_0_2962434	-	D1
chr6	117686248	117686288	ROS1	chr6:117686248-117686288	ROS1|NM_002944_exon_23_0_chr6_117686223_r_0_3571040	-		D2	D3
chr6	117686315	117686365	ROS1	chr6:117686315-117686365	ROS1|NM_002944_exon_23_0_chr6_117686223_r_0_2962434	+	D1
chr6	117686315	117686355	ROS1	chr6:117686315-117686355	ROS1|NM_002944_exon_23_0_chr6_117686223_r_0_3571040	+		D2	D3
chr6	117686756	117686806	ROS1	chr6:117686756-117686806	ROS1|NM_002944_exon_24_0_chr6_117686744_r_0_2962435	-	D1
chr6	117686766	117686806	ROS1	chr6:117686766-117686806	ROS1|NM_002944_exon_24_0_chr6_117686744_r_0_3571041	-		D2	D3
chr6	117686773	117686813	ROS1	chr6:117686773-117686813	ROS1|NM_002944_exon_24_0_chr6_117686744_r_0_3571041	+		D2	D3
chr6	117686831	117686871	ROS1	chr6:117686831-117686871	ROS1|NM_002944_exon_24_0_chr6_117686744_r_1_3571042	-		D2	D3
chr6	117686854	117686904	ROS1	chr6:117686854-117686904	ROS1|NM_002944_exon_24_0_chr6_117686744_r_0_2962435	+	D1
chr6	117686854	117686894	ROS1	chr6:117686854-117686894	ROS1|NM_002944_exon_24_0_chr6_117686744_r_1_3571042	+		D2	D3
chr6	117687250	117687300	ROS1	chr6:117687250-117687300	ROS1|NM_002944_exon_25_0_chr6_117687239_r_0_2962436	-	D1
chr6	117687260	117687300	ROS1	chr6:117687260-117687300	ROS1|NM_002944_exon_25_0_chr6_117687239_r_0_3571043	-		D2	D3
chr6	117687297	117687337	ROS1	chr6:117687297-117687337	ROS1|NM_002944_exon_25_0_chr6_117687239_r_0_3571043	+		D2	D3
chr6	117687351	117687391	ROS1	chr6:117687351-117687391	ROS1|NM_002944_exon_25_0_chr6_117687239_r_1_3571044	-		D2	D3
chr6	117687406	117687456	ROS1	chr6:117687406-117687456	ROS1|NM_002944_exon_25_0_chr6_117687239_r_0_2962436	+	D1
chr6	117687406	117687446	ROS1	chr6:117687406-117687446	ROS1|NM_002944_exon_25_0_chr6_117687239_r_1_3571044	+		D2	D3
chr6	117700220	117700270	ROS1	chr6:117700220-117700270	ROS1|NM_002944_exon_26_0_chr6_117700222_r_0_2962437	-	D1
chr6	117700230	117700270	ROS1	chr6:117700230-117700270	ROS1|NM_002944_exon_26_0_chr6_117700222_r_0_3571045	-		D2	D3
chr6	117700269	117700319	ROS1	chr6:117700269-117700319	ROS1|NM_002944_exon_26_0_chr6_117700222_r_0_2962437	+	D1
chr6	117700269	117700309	ROS1	chr6:117700269-117700309	ROS1|NM_002944_exon_26_0_chr6_117700222_r_0_3571045	+		D2	D3
chr6	117704489	117704539	ROS1	chr6:117704489-117704539	ROS1|NM_002944_exon_27_0_chr6_117704480_r_0_2962438	-	D1
chr6	117704504	117704544	ROS1	chr6:117704504-117704544	ROS1|NM_002944_exon_27_0_chr6_117704480_r_0_3571046	-		D2	D3
chr6	117704527	117704567	ROS1	chr6:117704527-117704567	ROS1|NM_002944_exon_27_0_chr6_117704480_r_0_3571046	+		D2	D3
chr6	117704582	117704622	ROS1	chr6:117704582-117704622	ROS1|NM_002944_exon_27_0_chr6_117704480_r_1_3571047	-		D2	D3
chr6	117704607	117704657	ROS1	chr6:117704607-117704657	ROS1|NM_002944_exon_27_0_chr6_117704480_r_0_2962438	+	D1
chr6	117704614	117704654	ROS1	chr6:117704614-117704654	ROS1|NM_002944_exon_27_0_chr6_117704480_r_1_3571047	+		D2	D3
chr6	117706856	117706906	ROS1	chr6:117706856-117706906	ROS1|NM_002944_exon_28_0_chr6_117706846_r_0_2962439	-	D1
chr6	117706866	117706906	ROS1	chr6:117706866-117706906	ROS1|NM_002944_exon_28_0_chr6_117706846_r_0_3571048	-		D2	D3
chr6	117706870	117706910	ROS1	chr6:117706870-117706910	ROS1|NM_002944_exon_28_0_chr6_117706846_r_0_3571048	+		D2	D3
chr6	117706952	117706992	ROS1	chr6:117706952-117706992	ROS1|NM_002944_exon_28_0_chr6_117706846_r_1_3571049	-		D2	D3
chr6	117706962	117707012	ROS1	chr6:117706962-117707012	ROS1|NM_002944_exon_28_0_chr6_117706846_r_0_2962439	+	D1
chr6	117706968	117707008	ROS1	chr6:117706968-117707008	ROS1|NM_002944_exon_28_0_chr6_117706846_r_1_3571049	+		D2	D3
chr6	117708063	117708113	ROS1	chr6:117708063-117708113	ROS1|NM_002944_exon_29_0_chr6_117708052_r_0_2962440	-	D1
chr6	117708073	117708113	ROS1	chr6:117708073-117708113	ROS1|NM_002944_exon_29_0_chr6_117708052_r_0_3571050	-		D2	D3
chr6	117708096	117708136	ROS1	chr6:117708096-117708136	ROS1|NM_002944_exon_29_0_chr6_117708052_r_0_3571050	+		D2	D3
chr6	117708119	117708169	ROS1	chr6:117708119-117708169	ROS1|NM_002944_exon_29_0_chr6_117708052_r_0_2962440	+	D1
chr6	117708947	117708997	ROS1	chr6:117708947-117708997	ROS1|NM_002944_exon_30_0_chr6_117708943_r_0_2962441	-	D1
chr6	117708957	117708997	ROS1	chr6:117708957-117708997	ROS1|NM_002944_exon_30_0_chr6_117708943_r_0_3571051	-		D2	D3
chr6	117709022	117709062	ROS1	chr6:117709022-117709062	ROS1|NM_002944_exon_30_0_chr6_117708943_r_0_3571051	+		D2	D3
chr6	117709086	117709126	ROS1	chr6:117709086-117709126	ROS1|NM_002944_exon_30_0_chr6_117708943_r_1_3571052	-		D2	D3
chr6	117709140	117709190	ROS1	chr6:117709140-117709190	ROS1|NM_002944_exon_30_0_chr6_117708943_r_0_2962441	+	D1
chr6	117709140	117709180	ROS1	chr6:117709140-117709180	ROS1|NM_002944_exon_30_0_chr6_117708943_r_1_3571052	+		D2	D3
chr6	117710505	117710555	ROS1	chr6:117710505-117710555	ROS1|NM_002944_exon_31_0_chr6_117710513_r_0_2962442	-	D1
chr6	117710515	117710555	ROS1	chr6:117710515-117710555	ROS1|NM_002944_exon_31_0_chr6_117710513_r_0_3571053	-		D2	D3
chr6	117710572	117710612	ROS1	chr6:117710572-117710612	ROS1|NM_002944_exon_31_0_chr6_117710513_r_0_3571053	+		D2	D3
chr6	117710639	117710679	ROS1	chr6:117710639-117710679	ROS1|NM_002944_exon_31_0_chr6_117710513_r_1_3571054	-		D2	D3
chr6	117710708	117710758	ROS1	chr6:117710708-117710758	ROS1|NM_002944_exon_31_0_chr6_117710513_r_0_2962442	+	D1
chr6	117710710	117710750	ROS1	chr6:117710710-117710750	ROS1|NM_002944_exon_31_0_chr6_117710513_r_1_3571054	+		D2	D3
chr6	117710773	117710823	ROS1	chr6:117710773-117710823	ROS1|NM_002944_exon_31_0_chr6_117710513_r_1_2962443	-	D1
chr6	117710783	117710823	ROS1	chr6:117710783-117710823	ROS1|NM_002944_exon_31_0_chr6_117710513_r_2_3571055	-		D2	D3
chr6	117710825	117710865	ROS1	chr6:117710825-117710865	ROS1|NM_002944_exon_31_0_chr6_117710513_r_2_3571055	+		D2	D3
chr6	117710900	117710940	ROS1	chr6:117710900-117710940	ROS1|NM_002944_exon_31_0_chr6_117710513_r_3_3571056	-		D2	D3
chr6	117710963	117711003	ROS1	chr6:117710963-117711003	ROS1|NM_002944_exon_31_0_chr6_117710513_r_3_3571056	+		D2	D3
chr6	117710969	117711019	ROS1	chr6:117710969-117711019	ROS1|NM_002944_exon_31_0_chr6_117710513_r_1_2962443	+	D1
chr6	117714392	117714442	ROS1	chr6:117714392-117714442	ROS1|NM_002944_exon_32_0_chr6_117714387_r_0_2962444	-	D1
chr6	117714414	117714454	ROS1	chr6:117714414-117714454	ROS1|NM_002944_exon_32_0_chr6_117714387_r_0_3571057	-		D2	D3
chr6	117714421	117714461	ROS1	chr6:117714421-117714461	ROS1|NM_002944_exon_32_0_chr6_117714387_r_0_3571057	+		D2	D3
chr6	117714424	117714474	ROS1	chr6:117714424-117714474	ROS1|NM_002944_exon_32_0_chr6_117714387_r_0_2962444	+	D1
chr6	117715329	117715379	ROS1	chr6:117715329-117715379	ROS1|NM_002944_exon_33_0_chr6_117715325_r_0_2962445	-	D1
chr6	117715339	117715379	ROS1	chr6:117715339-117715379	ROS1|NM_002944_exon_33_0_chr6_117715325_r_0_3571058	-		D2	D3
chr6	117715358	117715398	ROS1	chr6:117715358-117715398	ROS1|NM_002944_exon_33_0_chr6_117715325_r_0_3571058	+		D2	D3
chr6	117715440	117715480	ROS1	chr6:117715440-117715480	ROS1|NM_002944_exon_33_0_chr6_117715325_r_1_3571059	-		D2	D3
chr6	117715449	117715499	ROS1	chr6:117715449-117715499	ROS1|NM_002944_exon_33_0_chr6_117715325_r_0_2962445	+	D1
chr6	117715458	117715498	ROS1	chr6:117715458-117715498	ROS1|NM_002944_exon_33_0_chr6_117715325_r_1_3571059	+		D2	D3
chr6	117715793	117715843	ROS1	chr6:117715793-117715843	ROS1|NM_002944_exon_34_0_chr6_117715779_r_0_2962446	-	D1
chr6	117715803	117715843	ROS1	chr6:117715803-117715843	ROS1|NM_002944_exon_34_0_chr6_117715779_r_0_3571060	-		D2	D3
chr6	117715850	117715890	ROS1	chr6:117715850-117715890	ROS1|NM_002944_exon_34_0_chr6_117715779_r_0_3571060	+		D2	D3
chr6	117715851	117715901	ROS1	chr6:117715851-117715901	ROS1|NM_002944_exon_34_0_chr6_117715779_r_0_2962446	+	D1
chr6	117717340	117717390	ROS1	chr6:117717340-117717390	ROS1|NM_002944_exon_35_0_chr6_117717351_r_0_2962447	-	D1
chr6	117717365	117717405	ROS1	chr6:117717365-117717405	ROS1|NM_002944_exon_35_0_chr6_117717351_r_0_3571061	+		D2	D3
chr6	117717366	117717406	ROS1	chr6:117717366-117717406	ROS1|NM_002944_exon_35_0_chr6_117717351_r_0_3571061	-		D2	D3
chr6	117717371	117717421	ROS1	chr6:117717371-117717421	ROS1|NM_002944_exon_35_0_chr6_117717351_r_0_2962447	+	D1
chr6	117718067	117718117	ROS1	chr6:117718067-117718117	ROS1|NM_002944_exon_36_0_chr6_117718078_r_0_2962448	-	D1
chr6	117718093	117718133	ROS1	chr6:117718093-117718133	ROS1|NM_002944_exon_36_0_chr6_117718078_r_0_3571062	-		D2	D3
chr6	117718116	117718156	ROS1	chr6:117718116-117718156	ROS1|NM_002944_exon_36_0_chr6_117718078_r_0_3571062	+		D2	D3
chr6	117718185	117718225	ROS1	chr6:117718185-117718225	ROS1|NM_002944_exon_36_0_chr6_117718078_r_1_3571063	-		D2	D3
chr6	117718224	117718264	ROS1	chr6:117718224-117718264	ROS1|NM_002944_exon_36_0_chr6_117718078_r_1_3571063	+		D2	D3
chr6	117718227	117718277	ROS1	chr6:117718227-117718277	ROS1|NM_002944_exon_36_0_chr6_117718078_r_0_2962448	+	D1
chr6	117724300	117724350	ROS1	chr6:117724300-117724350	ROS1|NM_002944_exon_37_0_chr6_117724302_r_0_2962449	-	D1
chr6	117724318	117724358	ROS1	chr6:117724318-117724358	ROS1|NM_002944_exon_37_0_chr6_117724302_r_0_3571064	-		D2	D3
chr6	117724376	117724416	ROS1	chr6:117724376-117724416	ROS1|NM_002944_exon_37_0_chr6_117724302_r_0_3571064	+		D2	D3
chr6	117724384	117724434	ROS1	chr6:117724384-117724434	ROS1|NM_002944_exon_37_0_chr6_117724302_r_0_2962449	+	D1
chr6	117725452	117725502	ROS1	chr6:117725452-117725502	ROS1|NM_002944_exon_38_0_chr6_117725443_r_0_2962450	-	D1
chr6	117725462	117725502	ROS1	chr6:117725462-117725502	ROS1|NM_002944_exon_38_0_chr6_117725443_r_0_3571065	-		D2	D3
chr6	117725543	117725583	ROS1	chr6:117725543-117725583	ROS1|NM_002944_exon_38_0_chr6_117725443_r_0_3571065	+		D2	D3
chr6	117725545	117725595	ROS1	chr6:117725545-117725595	ROS1|NM_002944_exon_38_0_chr6_117725443_r_0_2962450	+	D1
chr6	117730740	117730790	ROS1	chr6:117730740-117730790	ROS1|NM_002944_exon_39_0_chr6_117730745_r_0_2962451	-	D1
chr6	117730750	117730790	ROS1	chr6:117730750-117730790	ROS1|NM_002944_exon_39_0_chr6_117730745_r_0_3571066	-		D2	D3
chr6	117730762	117730802	ROS1	chr6:117730762-117730802	ROS1|NM_002944_exon_39_0_chr6_117730745_r_0_3571066	+		D2	D3
chr6	117730763	117730813	ROS1	chr6:117730763-117730813	ROS1|NM_002944_exon_39_0_chr6_117730745_r_0_2962451	+	D1
chr6	117737420	117737470	ROS1	chr6:117737420-117737470	ROS1|NM_002944_exon_40_0_chr6_117737421_r_0_2962452	-	D1
chr6	117737430	117737480	ROS1	chr6:117737430-117737480	ROS1|NM_002944_exon_40_0_chr6_117737421_r_0_2962452	+	D1
chr6	117737430	117737470	ROS1	chr6:117737430-117737470	ROS1|NM_002944_exon_40_0_chr6_117737421_r_0_3571067	-		D2	D3
chr6	117739617	117739667	ROS1	chr6:117739617-117739667	ROS1|NM_002944_exon_41_0_chr6_117739625_r_0_2962453	-	D1
chr6	117739626	117739676	ROS1	chr6:117739626-117739676	ROS1|NM_002944_exon_41_0_chr6_117739625_r_0_2962453	+	D1
chr6	117739626	117739666	ROS1	chr6:117739626-117739666	ROS1|NM_002944_exon_41_0_chr6_117739625_r_0_3571068	+		D2	D3
chr6	117739627	117739667	ROS1	chr6:117739627-117739667	ROS1|NM_002944_exon_41_0_chr6_117739625_r_0_3571068	-		D2	D3
chr6	117746693	117746743	ROS1	chr6:117746693-117746743	ROS1|NM_002944_exon_42_0_chr6_117746697_r_0_2962454	-	D1
chr6	117746707	117746747	ROS1	chr6:117746707-117746747	ROS1|NM_002944_exon_42_0_chr6_117746697_r_0_3571069	-		D2	D3
chr6	117746736	117746776	ROS1	chr6:117746736-117746776	ROS1|NM_002944_exon_42_0_chr6_117746697_r_0_3571069	+		D2	D3
chr6	117746792	117746842	ROS1	chr6:117746792-117746842	ROS1|NM_002944_exon_42_0_chr6_117746697_r_0_2962454	+	D1
chr6	117746810	117746850	ROS1	chr6:117746810-117746850	ROS1|NM_002944_exon_42_0_chr6_117746697_r_1_3571070	-		D2	D3
chr6	117746856	117746896	ROS1	chr6:117746856-117746896	ROS1|NM_002944_exon_42_0_chr6_117746697_r_1_3571070	+		D2	D3
chr6	117746860	117746910	ROS1	chr6:117746860-117746910	ROS1|NM_002944_exon_42_0_chr6_117746697_r_1_2962455	-	D1
chr6	117746927	117746967	ROS1	chr6:117746927-117746967	ROS1|NM_002944_exon_42_0_chr6_117746697_r_2_3571071	-		D2	D3
chr6	117746962	117747012	ROS1	chr6:117746962-117747012	ROS1|NM_002944_exon_42_0_chr6_117746697_r_1_2962455	+	D1
chr6	117746962	117747002	ROS1	chr6:117746962-117747002	ROS1|NM_002944_exon_42_0_chr6_117746697_r_2_3571071	+		D2	D3
chr6	159186768	159186818	EZR	chr6:159186768-159186818	EZR|NM_001111077_exon_0_0_chr6_159186773_r_0_2962456	-	D1
chr6	159186791	159186831	EZR	chr6:159186791-159186831	EZR|NM_001111077_exon_0_0_chr6_159186773_r_0_3571108	-		D2
chr6	159186875	159186915	EZR	chr6:159186875-159186915	EZR|NM_001111077_exon_0_0_chr6_159186773_r_0_3571108	+		D2
chr6	159186942	159186982	EZR	chr6:159186942-159186982	EZR|NM_001111077_exon_0_0_chr6_159186773_r_1_3571109	-		D2
chr6	159186983	159187033	EZR	chr6:159186983-159187033	EZR|NM_001111077_exon_0_0_chr6_159186773_r_0_2962456	+	D1
chr6	159187001	159187041	EZR	chr6:159187001-159187041	EZR|NM_001111077_exon_0_0_chr6_159186773_r_1_3571109	+		D2
chr6	159187034	159187084	EZR	chr6:159187034-159187084	EZR|NM_001111077_exon_0_0_chr6_159186773_r_1_2962457	-	D1
chr6	159187086	159187126	EZR	chr6:159187086-159187126	EZR|NM_001111077_exon_0_0_chr6_159186773_r_2_3571110	-		D2
chr6	159187157	159187197	EZR	chr6:159187157-159187197	EZR|NM_001111077_exon_0_0_chr6_159186773_r_2_3571110	+		D2
chr6	159187233	159187273	EZR	chr6:159187233-159187273	EZR|NM_001111077_exon_0_0_chr6_159186773_r_3_3571111	-		D2
chr6	159187258	159187308	EZR	chr6:159187258-159187308	EZR|NM_001111077_exon_0_0_chr6_159186773_r_1_2962457	+	D1
chr6	159187271	159187311	EZR	chr6:159187271-159187311	EZR|NM_001111077_exon_0_0_chr6_159186773_r_3_3571111	+		D2
chr6	159187353	159187403	EZR	chr6:159187353-159187403	EZR|NM_001111077_exon_0_0_chr6_159186773_r_2_2962458	-	D1
chr6	159187374	159187414	EZR	chr6:159187374-159187414	EZR|NM_001111077_exon_0_0_chr6_159186773_r_4_3571112	-		D2
chr6	159187468	159187508	EZR	chr6:159187468-159187508	EZR|NM_001111077_exon_0_0_chr6_159186773_r_4_3571112	+		D2
chr6	159187533	159187573	EZR	chr6:159187533-159187573	EZR|NM_001111077_exon_0_0_chr6_159186773_r_5_3571113	-		D2
chr6	159187535	159187585	EZR	chr6:159187535-159187585	EZR|NM_001111077_exon_0_0_chr6_159186773_r_2_2962458	+	D1
chr6	159187585	159187635	EZR	chr6:159187585-159187635	EZR|NM_001111077_exon_0_0_chr6_159186773_r_3_2962459	-	D1
chr6	159187616	159187656	EZR	chr6:159187616-159187656	EZR|NM_001111077_exon_0_0_chr6_159186773_r_5_3571113	+		D2
chr6	159187674	159187714	EZR	chr6:159187674-159187714	EZR|NM_001111077_exon_0_0_chr6_159186773_r_6_3571114	-		D2
chr6	159187762	159187802	EZR	chr6:159187762-159187802	EZR|NM_001111077_exon_0_0_chr6_159186773_r_6_3571114	+		D2
chr6	159187785	159187835	EZR	chr6:159187785-159187835	EZR|NM_001111077_exon_0_0_chr6_159186773_r_3_2962459	+	D1
chr6	159187835	159187875	EZR	chr6:159187835-159187875	EZR|NM_001111077_exon_0_0_chr6_159186773_r_7_3571115	-		D2
chr6	159187856	159187906	EZR	chr6:159187856-159187906	EZR|NM_001111077_exon_0_0_chr6_159186773_r_4_2962460	-	D1
chr6	159187909	159187949	EZR	chr6:159187909-159187949	EZR|NM_001111077_exon_0_0_chr6_159186773_r_7_3571115	+		D2
chr6	159187981	159188021	EZR	chr6:159187981-159188021	EZR|NM_001111077_exon_0_0_chr6_159186773_r_8_3571116	-		D2	D3
chr6	159188042	159188082	EZR	chr6:159188042-159188082	EZR|NM_001111077_exon_0_0_chr6_159186773_r_8_3571116	+		D2	D3
chr6	159188058	159188108	EZR	chr6:159188058-159188108	EZR|NM_001111077_exon_0_0_chr6_159186773_r_4_2962460	+	D1
chr6	159188305	159188355	EZR	chr6:159188305-159188355	EZR|NM_001111077_exon_1_0_chr6_159188293_r_0_2962461	-	D1
chr6	159188315	159188355	EZR	chr6:159188315-159188355	EZR|NM_001111077_exon_1_0_chr6_159188293_r_0_3571117	-		D2	D3
chr6	159188369	159188409	EZR	chr6:159188369-159188409	EZR|NM_001111077_exon_1_0_chr6_159188293_r_0_3571117	+		D2	D3
chr6	159188427	159188467	EZR	chr6:159188427-159188467	EZR|NM_001111077_exon_1_0_chr6_159188293_r_1_3571118	-		D2	D3
chr6	159188501	159188551	EZR	chr6:159188501-159188551	EZR|NM_001111077_exon_1_0_chr6_159188293_r_0_2962461	+	D1
chr6	159188501	159188541	EZR	chr6:159188501-159188541	EZR|NM_001111077_exon_1_0_chr6_159188293_r_1_3571118	+		D2	D3
chr6	159190361	159190411	EZR	chr6:159190361-159190411	EZR|NM_001111077_exon_2_0_chr6_159190358_r_0_2962462	-	D1
chr6	159190373	159190413	EZR	chr6:159190373-159190413	EZR|NM_001111077_exon_2_0_chr6_159190358_r_0_3571119	-		D2	D3
chr6	159190395	159190445	EZR	chr6:159190395-159190445	EZR|NM_001111077_exon_2_0_chr6_159190358_r_0_2962462	+	D1
chr6	159190395	159190435	EZR	chr6:159190395-159190435	EZR|NM_001111077_exon_2_0_chr6_159190358_r_0_3571119	+		D2	D3
chr6	159190811	159190861	EZR	chr6:159190811-159190861	EZR|NM_001111077_exon_3_0_chr6_159190816_r_0_2962463	-	D1
chr6	159190821	159190861	EZR	chr6:159190821-159190861	EZR|NM_001111077_exon_3_0_chr6_159190816_r_0_3571120	-		D2	D3
chr6	159190832	159190872	EZR	chr6:159190832-159190872	EZR|NM_001111077_exon_3_0_chr6_159190816_r_0_3571120	+		D2	D3
chr6	159190911	159190951	EZR	chr6:159190911-159190951	EZR|NM_001111077_exon_3_0_chr6_159190816_r_1_3571121	-		D2	D3
chr6	159190929	159190969	EZR	chr6:159190929-159190969	EZR|NM_001111077_exon_3_0_chr6_159190816_r_1_3571121	+		D2	D3
chr6	159190934	159190984	EZR	chr6:159190934-159190984	EZR|NM_001111077_exon_3_0_chr6_159190816_r_0_2962463	+	D1
chr6	159191794	159191844	EZR	chr6:159191794-159191844	EZR|NM_001111077_exon_4_0_chr6_159191796_r_0_2962464	-	D1
chr6	159191808	159191848	EZR	chr6:159191808-159191848	EZR|NM_001111077_exon_4_0_chr6_159191796_r_0_3571122	-		D2	D3
chr6	159191868	159191908	EZR	chr6:159191868-159191908	EZR|NM_001111077_exon_4_0_chr6_159191796_r_0_3571122	+		D2	D3
chr6	159191885	159191935	EZR	chr6:159191885-159191935	EZR|NM_001111077_exon_4_0_chr6_159191796_r_0_2962464	+	D1
chr6	159192279	159192329	EZR	chr6:159192279-159192329	EZR|NM_001111077_exon_5_0_chr6_159192276_r_0_2962465	-	D1
chr6	159192289	159192329	EZR	chr6:159192289-159192329	EZR|NM_001111077_exon_5_0_chr6_159192276_r_0_3571123	-		D2	D3
chr6	159192291	159192331	EZR	chr6:159192291-159192331	EZR|NM_001111077_exon_5_0_chr6_159192276_r_0_3571123	+		D2	D3
chr6	159192371	159192411	EZR	chr6:159192371-159192411	EZR|NM_001111077_exon_5_0_chr6_159192276_r_1_3571124	-		D2	D3
chr6	159192380	159192420	EZR	chr6:159192380-159192420	EZR|NM_001111077_exon_5_0_chr6_159192276_r_1_3571124	+		D2	D3
chr6	159192397	159192447	EZR	chr6:159192397-159192447	EZR|NM_001111077_exon_5_0_chr6_159192276_r_0_2962465	+	D1
chr6	159197435	159197485	EZR	chr6:159197435-159197485	EZR|NM_001111077_exon_6_0_chr6_159197440_r_0_2962466	-	D1
chr6	159197445	159197485	EZR	chr6:159197445-159197485	EZR|NM_001111077_exon_6_0_chr6_159197440_r_0_3571125	-		D2	D3
chr6	159197486	159197526	EZR	chr6:159197486-159197526	EZR|NM_001111077_exon_6_0_chr6_159197440_r_0_3571125	+		D2	D3
chr6	159197487	159197537	EZR	chr6:159197487-159197537	EZR|NM_001111077_exon_6_0_chr6_159197440_r_0_2962466	+	D1
chr6	159204552	159204602	EZR	chr6:159204552-159204602	EZR|NM_001111077_exon_7_0_chr6_159204552_r_0_2962467	-	D1
chr6	159204579	159204619	EZR	chr6:159204579-159204619	EZR|NM_001111077_exon_7_0_chr6_159204552_r_0_3571126	-		D2	D3
chr6	159204646	159204696	EZR	chr6:159204646-159204696	EZR|NM_001111077_exon_7_0_chr6_159204552_r_0_2962467	+	D1
chr6	159204650	159204690	EZR	chr6:159204650-159204690	EZR|NM_001111077_exon_7_0_chr6_159204552_r_0_3571126	+		D2	D3
chr6	159205680	159205730	EZR	chr6:159205680-159205730	EZR|NM_001111077_exon_8_0_chr6_159205676_r_0_2962468	-	D1
chr6	159205690	159205730	EZR	chr6:159205690-159205730	EZR|NM_001111077_exon_8_0_chr6_159205676_r_0_3571127	-		D2	D3
chr6	159205709	159205759	EZR	chr6:159205709-159205759	EZR|NM_001111077_exon_8_0_chr6_159205676_r_0_2962468	+	D1
chr6	159205709	159205749	EZR	chr6:159205709-159205749	EZR|NM_001111077_exon_8_0_chr6_159205676_r_0_3571127	+		D2	D3
chr6	159206346	159206396	EZR	chr6:159206346-159206396	EZR|NM_001111077_exon_9_0_chr6_159206341_r_0_2962469	-	D1
chr6	159206359	159206399	EZR	chr6:159206359-159206399	EZR|NM_001111077_exon_9_0_chr6_159206341_r_0_3571128	-		D2	D3
chr6	159206412	159206452	EZR	chr6:159206412-159206452	EZR|NM_001111077_exon_9_0_chr6_159206341_r_0_3571128	+		D2	D3
chr6	159206487	159206527	EZR	chr6:159206487-159206527	EZR|NM_001111077_exon_9_0_chr6_159206341_r_1_3571129	-		D2	D3
chr6	159206563	159206613	EZR	chr6:159206563-159206613	EZR|NM_001111077_exon_9_0_chr6_159206341_r_0_2962469	+	D1
chr6	159206563	159206603	EZR	chr6:159206563-159206603	EZR|NM_001111077_exon_9_0_chr6_159206341_r_1_3571129	+		D2	D3
chr6	159208148	159208198	EZR	chr6:159208148-159208198	EZR|NM_001111077_exon_10_0_chr6_159208140_r_0_2962470	-	D1
chr6	159208165	159208205	EZR	chr6:159208165-159208205	EZR|NM_001111077_exon_10_0_chr6_159208140_r_0_3571130	-		D2	D3
chr6	159208171	159208211	EZR	chr6:159208171-159208211	EZR|NM_001111077_exon_10_0_chr6_159208140_r_0_3571130	+		D2	D3
chr6	159208193	159208243	EZR	chr6:159208193-159208243	EZR|NM_001111077_exon_10_0_chr6_159208140_r_0_2962470	+	D1
chr6	159210320	159210370	EZR	chr6:159210320-159210370	EZR|NM_001111077_exon_11_0_chr6_159210320_r_0_2962471	-	D1
chr6	159210330	159210370	EZR	chr6:159210330-159210370	EZR|NM_001111077_exon_11_0_chr6_159210320_r_0_3571131	-		D2	D3
chr6	159210358	159210408	EZR	chr6:159210358-159210408	EZR|NM_001111077_exon_11_0_chr6_159210320_r_0_2962471	+	D1
chr6	159210358	159210398	EZR	chr6:159210358-159210398	EZR|NM_001111077_exon_11_0_chr6_159210320_r_0_3571131	+		D2	D3
chr6	159239111	159239161	EZR	chr6:159239111-159239161	EZR|NM_001111077_exon_12_0_chr6_159239114_r_0_2962472	-	D1
chr6	159239122	159239162	EZR	chr6:159239122-159239162	EZR|NM_001111077_exon_12_0_chr6_159239114_r_0_3571132	-		D2	D3
chr6	159239161	159239201	EZR	chr6:159239161-159239201	EZR|NM_001111077_exon_12_0_chr6_159239114_r_0_3571132	+		D2	D3
chr6	159239240	159239280	EZR	chr6:159239240-159239280	EZR|NM_001111077_exon_12_0_chr6_159239114_r_1_3571133	-		D2	D3
chr6	159239293	159239333	EZR	chr6:159239293-159239333	EZR|NM_001111077_exon_12_0_chr6_159239114_r_1_3571133	+		D2	D3
chr6	159239296	159239346	EZR	chr6:159239296-159239346	EZR|NM_001111077_exon_12_0_chr6_159239114_r_0_2962472	+	D1
chr6	159240359	159240409	EZR	chr6:159240359-159240409	EZR|NM_001111077_exon_13_0_chr6_159240349_r_0_2962473	-	D1
chr6	159240369	159240409	EZR	chr6:159240369-159240409	EZR|NM_001111077_exon_13_0_chr6_159240349_r_0_3571134	-		D2	D3
chr6	159240397	159240437	EZR	chr6:159240397-159240437	EZR|NM_001111077_exon_13_0_chr6_159240349_r_0_3571134	+		D2	D3
chr6	159240400	159240450	EZR	chr6:159240400-159240450	EZR|NM_001111077_exon_13_0_chr6_159240349_r_0_2962473	+	D1
chr6	170870899	170870939	TBP	chr6:170870899-170870939	TBP|NM003194|E3|expression_0_5827489	-			D3
chr6	170870929	170870969	TBP	chr6:170870929-170870969	TBP|NM003194|E3|expression_0_5827489	+			D3
chr6	170871126	170871166	TBP	chr6:170871126-170871166	TBP|NM003194|E3|expression_1_5827490	+			D3
chr6	170871186	170871226	TBP	chr6:170871186-170871226	TBP|NM003194|E3|expression_2_5827491	-			D3
chr6	170871252	170871292	TBP	chr6:170871252-170871292	TBP|NM003194|E3|expression_2_5827491	+			D3
chr6	170878713	170878753	TBP	chr6:170878713-170878753	TBP|NM003194|E6|expression_0_5827448	-			D3
chr6	170878722	170878762	TBP	chr6:170878722-170878762	TBP|NM003194|E6|expression_0_5827448	+			D3
chr6	170878804	170878844	TBP	chr6:170878804-170878844	TBP|NM003194|E6|expression_1_5827449	-			D3
chr6	170878824	170878864	TBP	chr6:170878824-170878864	TBP|NM003194|E6|expression_1_5827449	+			D3
chr6	170881285	170881325	TBP	chr6:170881285-170881325	TBP|NM003194|E8|expression_0_5827371	-			D3
chr6	170881333	170881373	TBP	chr6:170881333-170881373	TBP|NM003194|E8|expression_0_5827371	+			D3
chr7	44841204	44841244	PPIA	chr7:44841204-44841244	PPIA|NM_021130|E5|expression_2_5827437	-			D3
chr7	44841269	44841309	PPIA	chr7:44841269-44841309	PPIA|NM_021130|E5|expression_2_5827437	+			D3
chr7	44841653	44841693	PPIA	chr7:44841653-44841693	PPIA|NM_021130|E5|expression_5_5827440	-			D3
chr7	44841688	44841728	PPIA	chr7:44841688-44841728	PPIA|NM_021130|E5|expression_5_5827440	+			D3
chr7	55240774	55240824	EGFR	chr7:55240774-55240824	chr7_55240676_55240817_0_2962534	+	D1
chr7	55240774	55240814	EGFR	chr7:55240774-55240814	EGFR|exon17_0_3676302	+		D2	D3
chr7	55241617	55241667	EGFR	chr7:55241617-55241667	chr7_55241677_55241708_0_2970529	+	D1
chr7	55241681	55241721	EGFR	chr7:55241681-55241721	EGFR|exon18_0_3676298	+		D2	D3
chr7	55242416	55242466	EGFR	chr7:55242416-55242466	chr7_55242415_55242513_0_2962476	-	D1
chr7	55242453	55242503	EGFR	chr7:55242453-55242503	chr7_55242415_55242513_0_2962476	+	D1
chr7	55249001	55249051	EGFR	chr7:55249001-55249051	chr7_55249005_55249005_0_2970555	-	D1
chr7	55249011	55249051	EGFR	chr7:55249011-55249051	EGFR|exon20_0_3676300	-		D2	D3
chr7	55249029	55249069	EGFR	chr7:55249029-55249069	EGFR|exon20_0_3676300	+		D2	D3
chr7	55249064	55249114	EGFR	chr7:55249064-55249114	chr7_55249071_55249071_0_2970556	-	D1
chr7	55249081	55249121	EGFR	chr7:55249081-55249121	EGFR|exon20_1_3676301	-		D2	D3
chr7	55249119	55249169	EGFR	chr7:55249119-55249169	chr7_55248986_55249171_0_2970567	+	D1
chr7	55249119	55249159	EGFR	chr7:55249119-55249159	EGFR|exon20_1_3676301	+		D2	D3
chr7	55259416	55259456	EGFR	chr7:55259416-55259456	EGFR|exon21_0_3857933	-		D2	D3
chr7	55259445	55259485	EGFR	chr7:55259445-55259485	EGFR|exon21_0_3857933	+		D2	D3
chr7	55259453	55259503	EGFR	chr7:55259453-55259503	chr7_55259439_55259439_0_2970557	-	D1
chr7	55259458	55259508	EGFR	chr7:55259458-55259508	chr7_55259514_55259524_0_2970530	+	D1
chr7	55259516	55259556	EGFR	chr7:55259516-55259556	EGFR|exon21_1_3857934	+		D2
chr7	55259518	55259558	EGFR	chr7:55259518-55259558	EGFR|exon21_1_3857934	-		D2	D3
chr7	55260472	55260522	EGFR	chr7:55260472-55260522	chr7_55260459_55260534_0_2962535	-	D1
chr7	55260476	55260516	EGFR	chr7:55260476-55260516	EGFR|exon22_0_3676303	-		D2	D3
chr7	65429315	65429355	GUSB	chr7:65429315-65429355	GUSB|NM000181|E11|expression_0_5827521	-			D3
chr7	65439516	65439556	GUSB	chr7:65439516-65439556	GUSB|NM000181|E7|expression_0_5827422	-			D3
chr7	65439551	65439591	GUSB	chr7:65439551-65439591	GUSB|NM000181|E7|expression_0_5827422	+			D3
chr7	65439612	65439652	GUSB	chr7:65439612-65439652	GUSB|NM000181|E7|expression_1_5827423	-			D3
chr7	65439628	65439668	GUSB	chr7:65439628-65439668	GUSB|NM000181|E7|expression_1_5827423	+			D3
chr7	65445235	65445275	GUSB	chr7:65445235-65445275	GUSB|NM000181|E2|expression_0_5827486	-			D3
chr7	65445238	65445278	GUSB	chr7:65445238-65445278	GUSB|NM000181|E2|expression_0_5827486	+			D3
chr7	65445307	65445347	GUSB	chr7:65445307-65445347	GUSB|NM000181|E2|expression_1_5827487	-			D3
chr7	65445334	65445374	GUSB	chr7:65445334-65445374	GUSB|NM000181|E2|expression_1_5827487	+			D3
chr7	75162629	75162679	HIP1	chr7:75162629-75162679	HIP1|NM_001243198_exon_0_0_chr7_75162619_r_0_2959882	-	D1
chr7	75162639	75162679	HIP1	chr7:75162639-75162679	HIP1|NM_001243198_exon_0_0_chr7_75162619_r_0_3571246	-		D2
chr7	75162706	75162746	HIP1	chr7:75162706-75162746	HIP1|NM_001243198_exon_0_0_chr7_75162619_r_0_3571246	+		D2
chr7	75162784	75162824	HIP1	chr7:75162784-75162824	HIP1|NM_001243198_exon_0_0_chr7_75162619_r_1_3571247	-		D2
chr7	75162856	75162906	HIP1	chr7:75162856-75162906	HIP1|NM_001243198_exon_0_0_chr7_75162619_r_0_2959882	+	D1
chr7	75162859	75162899	HIP1	chr7:75162859-75162899	HIP1|NM_001243198_exon_0_0_chr7_75162619_r_1_3571247	+		D2
chr7	75162900	75162950	HIP1	chr7:75162900-75162950	HIP1|NM_001243198_exon_0_0_chr7_75162619_r_1_2959883	-	D1
chr7	75162937	75162977	HIP1	chr7:75162937-75162977	HIP1|NM_001243198_exon_0_0_chr7_75162619_r_2_3571248	-		D2
chr7	75162998	75163038	HIP1	chr7:75162998-75163038	HIP1|NM_001243198_exon_0_0_chr7_75162619_r_2_3571248	+		D2
chr7	75163089	75163129	HIP1	chr7:75163089-75163129	HIP1|NM_001243198_exon_0_0_chr7_75162619_r_3_3571249	-		D2
chr7	75163153	75163203	HIP1	chr7:75163153-75163203	HIP1|NM_001243198_exon_0_0_chr7_75162619_r_1_2959883	+	D1
chr7	75163164	75163204	HIP1	chr7:75163164-75163204	HIP1|NM_001243198_exon_0_0_chr7_75162619_r_3_3571249	+		D2
chr7	75163214	75163264	HIP1	chr7:75163214-75163264	HIP1|NM_001243198_exon_0_0_chr7_75162619_r_2_2959884	-	D1
chr7	75163238	75163278	HIP1	chr7:75163238-75163278	HIP1|NM_001243198_exon_0_0_chr7_75162619_r_4_3571250	-		D2
chr7	75163308	75163348	HIP1	chr7:75163308-75163348	HIP1|NM_001243198_exon_0_0_chr7_75162619_r_4_3571250	+		D2
chr7	75163370	75163410	HIP1	chr7:75163370-75163410	HIP1|NM_001243198_exon_0_0_chr7_75162619_r_5_3571251	-		D2
chr7	75163438	75163488	HIP1	chr7:75163438-75163488	HIP1|NM_001243198_exon_0_0_chr7_75162619_r_2_2959884	+	D1
chr7	75163453	75163493	HIP1	chr7:75163453-75163493	HIP1|NM_001243198_exon_0_0_chr7_75162619_r_5_3571251	+		D2
chr7	75163487	75163537	HIP1	chr7:75163487-75163537	HIP1|NM_001243198_exon_0_0_chr7_75162619_r_3_2959885	-	D1
chr7	75163529	75163569	HIP1	chr7:75163529-75163569	HIP1|NM_001243198_exon_0_0_chr7_75162619_r_6_3571252	-		D2
chr7	75163603	75163643	HIP1	chr7:75163603-75163643	HIP1|NM_001243198_exon_0_0_chr7_75162619_r_6_3571252	+		D2
chr7	75163682	75163722	HIP1	chr7:75163682-75163722	HIP1|NM_001243198_exon_0_0_chr7_75162619_r_7_3571253	-		D2
chr7	75163687	75163737	HIP1	chr7:75163687-75163737	HIP1|NM_001243198_exon_0_0_chr7_75162619_r_3_2959885	+	D1
chr7	75164067	75164107	HIP1	chr7:75164067-75164107	HIP1|NM_001243198_exon_0_0_chr7_75162619_r_9_3571255	+		D2
chr7	75164083	75164133	HIP1	chr7:75164083-75164133	HIP1|NM_001243198_exon_0_0_chr7_75162619_r_5_2959887	-	D1
chr7	75164136	75164176	HIP1	chr7:75164136-75164176	HIP1|NM_001243198_exon_0_0_chr7_75162619_r_10_3571256	-		D2
chr7	75164216	75164256	HIP1	chr7:75164216-75164256	HIP1|NM_001243198_exon_0_0_chr7_75162619_r_10_3571256	+		D2
chr7	75164277	75164317	HIP1	chr7:75164277-75164317	HIP1|NM_001243198_exon_0_0_chr7_75162619_r_11_3571257	-		D2
chr7	75164312	75164362	HIP1	chr7:75164312-75164362	HIP1|NM_001243198_exon_0_0_chr7_75162619_r_5_2959887	+	D1
chr7	75164344	75164384	HIP1	chr7:75164344-75164384	HIP1|NM_001243198_exon_0_0_chr7_75162619_r_11_3571257	+		D2
chr7	75164370	75164420	HIP1	chr7:75164370-75164420	HIP1|NM_001243198_exon_0_0_chr7_75162619_r_6_2959888	-	D1
chr7	75164420	75164460	HIP1	chr7:75164420-75164460	HIP1|NM_001243198_exon_0_0_chr7_75162619_r_12_3571258	-		D2
chr7	75164509	75164549	HIP1	chr7:75164509-75164549	HIP1|NM_001243198_exon_0_0_chr7_75162619_r_12_3571258	+		D2
chr7	75164981	75165031	HIP1	chr7:75164981-75165031	HIP1|NM_001243198_exon_0_0_chr7_75162619_r_8_2959890	-	D1
chr7	75165342	75165382	HIP1	chr7:75165342-75165382	HIP1|NM_001243198_exon_0_0_chr7_75162619_r_18_3571264	-		D2
chr7	75165397	75165437	HIP1	chr7:75165397-75165437	HIP1|NM_001243198_exon_0_0_chr7_75162619_r_18_3571264	+		D2
chr7	75165456	75165506	HIP1	chr7:75165456-75165506	HIP1|NM_001243198_exon_0_0_chr7_75162619_r_9_2959891	+	D1
chr7	75165462	75165502	HIP1	chr7:75165462-75165502	HIP1|NM_001243198_exon_0_0_chr7_75162619_r_19_3571265	-		D2
chr7	75165523	75165573	HIP1	chr7:75165523-75165573	HIP1|NM_001243198_exon_0_0_chr7_75162619_r_10_2959892	-	D1
chr7	75165544	75165584	HIP1	chr7:75165544-75165584	HIP1|NM_001243198_exon_0_0_chr7_75162619_r_19_3571265	+		D2
chr7	75165627	75165667	HIP1	chr7:75165627-75165667	HIP1|NM_001243198_exon_0_0_chr7_75162619_r_20_3571266	-		D2
chr7	75165705	75165745	HIP1	chr7:75165705-75165745	HIP1|NM_001243198_exon_0_0_chr7_75162619_r_20_3571266	+		D2
chr7	75165747	75165797	HIP1	chr7:75165747-75165797	HIP1|NM_001243198_exon_0_0_chr7_75162619_r_10_2959892	+	D1
chr7	75165757	75165797	HIP1	chr7:75165757-75165797	HIP1|NM_001243198_exon_0_0_chr7_75162619_r_21_3571267	-		D2
chr7	75165819	75165869	HIP1	chr7:75165819-75165869	HIP1|NM_001243198_exon_0_0_chr7_75162619_r_11_2959893	-	D1
chr7	75165848	75165888	HIP1	chr7:75165848-75165888	HIP1|NM_001243198_exon_0_0_chr7_75162619_r_21_3571267	+		D2
chr7	75165926	75165966	HIP1	chr7:75165926-75165966	HIP1|NM_001243198_exon_0_0_chr7_75162619_r_22_3571268	-		D2
chr7	75166006	75166046	HIP1	chr7:75166006-75166046	HIP1|NM_001243198_exon_0_0_chr7_75162619_r_22_3571268	+		D2
chr7	75166031	75166081	HIP1	chr7:75166031-75166081	HIP1|NM_001243198_exon_0_0_chr7_75162619_r_11_2959893	+	D1
chr7	75166080	75166120	HIP1	chr7:75166080-75166120	HIP1|NM_001243198_exon_0_0_chr7_75162619_r_23_3571269	-		D2
chr7	75166100	75166150	HIP1	chr7:75166100-75166150	HIP1|NM_001243198_exon_0_0_chr7_75162619_r_12_2959894	-	D1
chr7	75166147	75166187	HIP1	chr7:75166147-75166187	HIP1|NM_001243198_exon_0_0_chr7_75162619_r_23_3571269	+		D2
chr7	75166229	75166269	HIP1	chr7:75166229-75166269	HIP1|NM_001243198_exon_0_0_chr7_75162619_r_24_3571270	-		D2
chr7	75166290	75166330	HIP1	chr7:75166290-75166330	HIP1|NM_001243198_exon_0_0_chr7_75162619_r_24_3571270	+		D2
chr7	75166342	75166392	HIP1	chr7:75166342-75166392	HIP1|NM_001243198_exon_0_0_chr7_75162619_r_12_2959894	+	D1
chr7	75166367	75166407	HIP1	chr7:75166367-75166407	HIP1|NM_001243198_exon_0_0_chr7_75162619_r_25_3571271	-		D2
chr7	75166385	75166435	HIP1	chr7:75166385-75166435	HIP1|NM_001243198_exon_0_0_chr7_75162619_r_13_2959895	-	D1
chr7	75166442	75166482	HIP1	chr7:75166442-75166482	HIP1|NM_001243198_exon_0_0_chr7_75162619_r_25_3571271	+		D2
chr7	75166527	75166567	HIP1	chr7:75166527-75166567	HIP1|NM_001243198_exon_0_0_chr7_75162619_r_26_3571272	-		D2
chr7	75166601	75166641	HIP1	chr7:75166601-75166641	HIP1|NM_001243198_exon_0_0_chr7_75162619_r_26_3571272	+		D2
chr7	75166618	75166668	HIP1	chr7:75166618-75166668	HIP1|NM_001243198_exon_0_0_chr7_75162619_r_13_2959895	+	D1
chr7	75166652	75166692	HIP1	chr7:75166652-75166692	HIP1|NM_001243198_exon_0_0_chr7_75162619_r_27_3571273	-		D2
chr7	75166671	75166721	HIP1	chr7:75166671-75166721	HIP1|NM_001243198_exon_0_0_chr7_75162619_r_14_2959896	-	D1
chr7	75166735	75166775	HIP1	chr7:75166735-75166775	HIP1|NM_001243198_exon_0_0_chr7_75162619_r_27_3571273	+		D2
chr7	75166805	75166845	HIP1	chr7:75166805-75166845	HIP1|NM_001243198_exon_0_0_chr7_75162619_r_28_3571274	-		D2
chr7	75166884	75166924	HIP1	chr7:75166884-75166924	HIP1|NM_001243198_exon_0_0_chr7_75162619_r_28_3571274	+		D2
chr7	75166907	75166957	HIP1	chr7:75166907-75166957	HIP1|NM_001243198_exon_0_0_chr7_75162619_r_14_2959896	+	D1
chr7	75166956	75166996	HIP1	chr7:75166956-75166996	HIP1|NM_001243198_exon_0_0_chr7_75162619_r_29_3571275	-		D2
chr7	75166977	75167027	HIP1	chr7:75166977-75167027	HIP1|NM_001243198_exon_0_0_chr7_75162619_r_15_2959897	-	D1
chr7	75167034	75167074	HIP1	chr7:75167034-75167074	HIP1|NM_001243198_exon_0_0_chr7_75162619_r_29_3571275	+		D2
chr7	75167116	75167156	HIP1	chr7:75167116-75167156	HIP1|NM_001243198_exon_0_0_chr7_75162619_r_30_3571276	-		D2
chr7	75167203	75167243	HIP1	chr7:75167203-75167243	HIP1|NM_001243198_exon_0_0_chr7_75162619_r_30_3571276	+		D2
chr7	75167205	75167255	HIP1	chr7:75167205-75167255	HIP1|NM_001243198_exon_0_0_chr7_75162619_r_15_2959897	+	D1
chr7	75167253	75167303	HIP1	chr7:75167253-75167303	HIP1|NM_001243198_exon_0_0_chr7_75162619_r_16_2959898	-	D1
chr7	75167263	75167303	HIP1	chr7:75167263-75167303	HIP1|NM_001243198_exon_0_0_chr7_75162619_r_31_3571277	-		D2
chr7	75167348	75167388	HIP1	chr7:75167348-75167388	HIP1|NM_001243198_exon_0_0_chr7_75162619_r_31_3571277	+		D2
chr7	75167410	75167450	HIP1	chr7:75167410-75167450	HIP1|NM_001243198_exon_0_0_chr7_75162619_r_32_3571278	-		D2	D3
chr7	75167493	75167533	HIP1	chr7:75167493-75167533	HIP1|NM_001243198_exon_0_0_chr7_75162619_r_32_3571278	+		D2	D3
chr7	75167496	75167546	HIP1	chr7:75167496-75167546	HIP1|NM_001243198_exon_0_0_chr7_75162619_r_16_2959898	+	D1
chr7	75168635	75168685	HIP1	chr7:75168635-75168685	HIP1|NM_001243198_exon_1_0_chr7_75168643_r_0_2959899	-	D1
chr7	75168645	75168685	HIP1	chr7:75168645-75168685	HIP1|NM_001243198_exon_1_0_chr7_75168643_r_0_3571279	-		D2	D3
chr7	75168693	75168733	HIP1	chr7:75168693-75168733	HIP1|NM_001243198_exon_1_0_chr7_75168643_r_0_3571279	+		D2	D3
chr7	75168697	75168747	HIP1	chr7:75168697-75168747	HIP1|NM_001243198_exon_1_0_chr7_75168643_r_0_2959899	+	D1
chr7	75171241	75171281	HIP1	chr7:75171241-75171281	HIP1|NM_001243198_exon_2_0_chr7_75171238_r_0_3571280	+		D2	D3
chr7	75171246	75171296	HIP1	chr7:75171246-75171296	HIP1|NM_001243198_exon_2_0_chr7_75171238_r_0_2959900	-	D1
chr7	75171252	75171302	HIP1	chr7:75171252-75171302	HIP1|NM_001243198_exon_2_0_chr7_75171238_r_0_2959900	+	D1
chr7	75171257	75171297	HIP1	chr7:75171257-75171297	HIP1|NM_001243198_exon_2_0_chr7_75171238_r_0_3571280	-		D2	D3
chr7	75172161	75172211	HIP1	chr7:75172161-75172211	HIP1|NM_001243198_exon_3_0_chr7_75172170_r_0_2959901	-	D1
chr7	75172175	75172215	HIP1	chr7:75172175-75172215	HIP1|NM_001243198_exon_3_0_chr7_75172170_r_0_3571281	-		D2	D3
chr7	75172244	75172294	HIP1	chr7:75172244-75172294	HIP1|NM_001243198_exon_3_0_chr7_75172170_r_0_2959901	+	D1
chr7	75172244	75172284	HIP1	chr7:75172244-75172284	HIP1|NM_001243198_exon_3_0_chr7_75172170_r_0_3571281	+		D2	D3
chr7	75173993	75174043	HIP1	chr7:75173993-75174043	HIP1|NM_001243198_exon_4_0_chr7_75173993_r_0_2959902	-	D1
chr7	75174003	75174043	HIP1	chr7:75174003-75174043	HIP1|NM_001243198_exon_4_0_chr7_75173993_r_0_3571282	-		D2	D3
chr7	75174036	75174086	HIP1	chr7:75174036-75174086	HIP1|NM_001243198_exon_4_0_chr7_75173993_r_0_2959902	+	D1
chr7	75174036	75174076	HIP1	chr7:75174036-75174076	HIP1|NM_001243198_exon_4_0_chr7_75173993_r_0_3571282	+		D2	D3
chr7	75174379	75174429	HIP1	chr7:75174379-75174429	HIP1|NM_001243198_exon_5_0_chr7_75174386_r_0_2959903	-	D1
chr7	75174413	75174453	HIP1	chr7:75174413-75174453	HIP1|NM_001243198_exon_5_0_chr7_75174386_r_0_3571283	-		D2	D3
chr7	75174418	75174458	HIP1	chr7:75174418-75174458	HIP1|NM_001243198_exon_5_0_chr7_75174386_r_0_3571283	+		D2	D3
chr7	75174425	75174475	HIP1	chr7:75174425-75174475	HIP1|NM_001243198_exon_5_0_chr7_75174386_r_0_2959903	+	D1
chr7	75176238	75176288	HIP1	chr7:75176238-75176288	HIP1|NM_005338_exon_6_0_chr7_75176237_r_0_2959904	-	D1
chr7	75176250	75176290	HIP1	chr7:75176250-75176290	HIP1|NM_005338_exon_6_0_chr7_75176237_r_0_3571284	-		D2	D3
chr7	75176262	75176302	HIP1	chr7:75176262-75176302	HIP1|NM_005338_exon_6_0_chr7_75176237_r_0_3571284	+		D2	D3
chr7	75176286	75176336	HIP1	chr7:75176286-75176336	HIP1|NM_005338_exon_6_0_chr7_75176237_r_0_2959904	+	D1
chr7	75177042	75177092	HIP1	chr7:75177042-75177092	HIP1|NM_005338_exon_7_0_chr7_75177053_r_0_2959905	-	D1
chr7	75177056	75177096	HIP1	chr7:75177056-75177096	HIP1|NM_005338_exon_7_0_chr7_75177053_r_0_3571285	-		D2	D3
chr7	75177063	75177113	HIP1	chr7:75177063-75177113	HIP1|NM_005338_exon_7_0_chr7_75177053_r_0_2959905	+	D1
chr7	75177063	75177103	HIP1	chr7:75177063-75177103	HIP1|NM_005338_exon_7_0_chr7_75177053_r_0_3571285	+		D2	D3
chr7	75178178	75178228	HIP1	chr7:75178178-75178228	HIP1|NM_001243198_exon_6_0_chr7_75178189_r_0_2959906	-	D1
chr7	75178207	75178247	HIP1	chr7:75178207-75178247	HIP1|NM_001243198_exon_6_0_chr7_75178189_r_0_3571286	-		D2	D3
chr7	75178233	75178273	HIP1	chr7:75178233-75178273	HIP1|NM_001243198_exon_6_0_chr7_75178189_r_0_3571286	+		D2	D3
chr7	75178236	75178286	HIP1	chr7:75178236-75178286	HIP1|NM_001243198_exon_6_0_chr7_75178189_r_0_2959906	+	D1
chr7	75182747	75182797	HIP1	chr7:75182747-75182797	HIP1|NM_001243198_exon_7_0_chr7_75182752_r_0_2959907	-	D1
chr7	75182757	75182797	HIP1	chr7:75182757-75182797	HIP1|NM_001243198_exon_7_0_chr7_75182752_r_0_3571287	-		D2	D3
chr7	75182845	75182885	HIP1	chr7:75182845-75182885	HIP1|NM_001243198_exon_7_0_chr7_75182752_r_0_3571287	+		D2	D3
chr7	75182848	75182898	HIP1	chr7:75182848-75182898	HIP1|NM_001243198_exon_7_0_chr7_75182752_r_0_2959907	+	D1
chr7	75183414	75183454	HIP1	chr7:75183414-75183454	HIP1|NM_001243198_exon_8_0_chr7_75183412_r_0_3571288	-		D2	D3
chr7	75183419	75183469	HIP1	chr7:75183419-75183469	HIP1|NM_001243198_exon_8_0_chr7_75183412_r_0_2959908	-	D1
chr7	75183465	75183505	HIP1	chr7:75183465-75183505	HIP1|NM_001243198_exon_8_0_chr7_75183412_r_0_3571288	+		D2	D3
chr7	75183471	75183521	HIP1	chr7:75183471-75183521	HIP1|NM_001243198_exon_8_0_chr7_75183412_r_0_2959908	+	D1
chr7	75183743	75183793	HIP1	chr7:75183743-75183793	HIP1|NM_001243198_exon_9_0_chr7_75183739_r_0_2959909	-	D1
chr7	75183753	75183793	HIP1	chr7:75183753-75183793	HIP1|NM_001243198_exon_9_0_chr7_75183739_r_0_3571289	-		D2	D3
chr7	75183774	75183814	HIP1	chr7:75183774-75183814	HIP1|NM_001243198_exon_9_0_chr7_75183739_r_0_3571289	+		D2	D3
chr7	75183775	75183825	HIP1	chr7:75183775-75183825	HIP1|NM_001243198_exon_9_0_chr7_75183739_r_0_2959909	+	D1
chr7	75184712	75184762	HIP1	chr7:75184712-75184762	HIP1|NM_001243198_exon_10_0_chr7_75184720_r_0_2959910	-	D1
chr7	75184741	75184781	HIP1	chr7:75184741-75184781	HIP1|NM_001243198_exon_10_0_chr7_75184720_r_0_3571290	-		D2	D3
chr7	75184803	75184853	HIP1	chr7:75184803-75184853	HIP1|NM_001243198_exon_10_0_chr7_75184720_r_0_2959910	+	D1
chr7	75184803	75184843	HIP1	chr7:75184803-75184843	HIP1|NM_001243198_exon_10_0_chr7_75184720_r_0_3571290	+		D2	D3
chr7	75185330	75185380	HIP1	chr7:75185330-75185380	HIP1|NM_001243198_exon_11_0_chr7_75185330_r_0_2959911	-	D1
chr7	75185349	75185389	HIP1	chr7:75185349-75185389	HIP1|NM_001243198_exon_11_0_chr7_75185330_r_0_3571291	-		D2	D3
chr7	75185412	75185452	HIP1	chr7:75185412-75185452	HIP1|NM_001243198_exon_11_0_chr7_75185330_r_0_3571291	+		D2	D3
chr7	75185419	75185469	HIP1	chr7:75185419-75185469	HIP1|NM_001243198_exon_11_0_chr7_75185330_r_0_2959911	+	D1
chr7	75186029	75186079	HIP1	chr7:75186029-75186079	HIP1|NM_001243198_exon_12_0_chr7_75186014_r_0_2959912	-	D1
chr7	75186039	75186079	HIP1	chr7:75186039-75186079	HIP1|NM_001243198_exon_12_0_chr7_75186014_r_0_3571292	-		D2	D3
chr7	75186054	75186094	HIP1	chr7:75186054-75186094	HIP1|NM_001243198_exon_12_0_chr7_75186014_r_0_3571292	+		D2	D3
chr7	75186061	75186111	HIP1	chr7:75186061-75186111	HIP1|NM_001243198_exon_12_0_chr7_75186014_r_0_2959912	+	D1
chr7	75186959	75187009	HIP1	chr7:75186959-75187009	HIP1|NM_001243198_exon_13_0_chr7_75186958_r_0_2959913	-	D1
chr7	75186969	75187009	HIP1	chr7:75186969-75187009	HIP1|NM_001243198_exon_13_0_chr7_75186958_r_0_3571293	-		D2	D3
chr7	75187016	75187066	HIP1	chr7:75187016-75187066	HIP1|NM_001243198_exon_13_0_chr7_75186958_r_0_2959913	+	D1
chr7	75187016	75187056	HIP1	chr7:75187016-75187056	HIP1|NM_001243198_exon_13_0_chr7_75186958_r_0_3571293	+		D2	D3
chr7	75187484	75187534	HIP1	chr7:75187484-75187534	HIP1|NM_001243198_exon_14_0_chr7_75187471_r_0_2959914	-	D1
chr7	75187494	75187534	HIP1	chr7:75187494-75187534	HIP1|NM_001243198_exon_14_0_chr7_75187471_r_0_3571294	-		D2	D3
chr7	75187513	75187563	HIP1	chr7:75187513-75187563	HIP1|NM_001243198_exon_14_0_chr7_75187471_r_0_2959914	+	D1
chr7	75187513	75187553	HIP1	chr7:75187513-75187553	HIP1|NM_001243198_exon_14_0_chr7_75187471_r_0_3571294	+		D2	D3
chr7	75189047	75189097	HIP1	chr7:75189047-75189097	HIP1|NM_001243198_exon_15_0_chr7_75189036_r_0_2959915	-	D1
chr7	75189062	75189102	HIP1	chr7:75189062-75189102	HIP1|NM_001243198_exon_15_0_chr7_75189036_r_0_3571295	+		D2	D3
chr7	75189063	75189103	HIP1	chr7:75189063-75189103	HIP1|NM_001243198_exon_15_0_chr7_75189036_r_0_3571295	-		D2	D3
chr7	75189148	75189188	HIP1	chr7:75189148-75189188	HIP1|NM_001243198_exon_15_0_chr7_75189036_r_1_3571296	-		D2	D3
chr7	75189164	75189204	HIP1	chr7:75189164-75189204	HIP1|NM_001243198_exon_15_0_chr7_75189036_r_1_3571296	+		D2	D3
chr7	75189167	75189217	HIP1	chr7:75189167-75189217	HIP1|NM_001243198_exon_15_0_chr7_75189036_r_0_2959915	+	D1
chr7	75190622	75190672	HIP1	chr7:75190622-75190672	HIP1|NM_001243198_exon_16_0_chr7_75190633_r_0_2959916	-	D1
chr7	75190636	75190676	HIP1	chr7:75190636-75190676	HIP1|NM_001243198_exon_16_0_chr7_75190633_r_0_3571297	-		D2	D3
chr7	75190639	75190679	HIP1	chr7:75190639-75190679	HIP1|NM_001243198_exon_16_0_chr7_75190633_r_0_3571297	+		D2	D3
chr7	75190648	75190698	HIP1	chr7:75190648-75190698	HIP1|NM_001243198_exon_16_0_chr7_75190633_r_0_2959916	+	D1
chr7	75191374	75191424	HIP1	chr7:75191374-75191424	HIP1|NM_001243198_exon_17_0_chr7_75191377_r_0_2959917	-	D1
chr7	75191403	75191443	HIP1	chr7:75191403-75191443	HIP1|NM_001243198_exon_17_0_chr7_75191377_r_0_3571298	-		D2	D3
chr7	75191417	75191467	HIP1	chr7:75191417-75191467	HIP1|NM_001243198_exon_17_0_chr7_75191377_r_0_2959917	+	D1
chr7	75191417	75191457	HIP1	chr7:75191417-75191457	HIP1|NM_001243198_exon_17_0_chr7_75191377_r_0_3571298	+		D2	D3
chr7	75192252	75192302	HIP1	chr7:75192252-75192302	HIP1|NM_001243198_exon_18_0_chr7_75192239_r_0_2959918	-	D1
chr7	75192262	75192302	HIP1	chr7:75192262-75192302	HIP1|NM_001243198_exon_18_0_chr7_75192239_r_0_3571299	-		D2	D3
chr7	75192332	75192382	HIP1	chr7:75192332-75192382	HIP1|NM_001243198_exon_18_0_chr7_75192239_r_0_2959918	+	D1
chr7	75192332	75192372	HIP1	chr7:75192332-75192372	HIP1|NM_001243198_exon_18_0_chr7_75192239_r_0_3571299	+		D2	D3
chr7	75192495	75192545	HIP1	chr7:75192495-75192545	HIP1|NM_001243198_exon_19_0_chr7_75192492_r_0_2959919	-	D1
chr7	75192505	75192545	HIP1	chr7:75192505-75192545	HIP1|NM_001243198_exon_19_0_chr7_75192492_r_0_3571300	-		D2	D3
chr7	75192515	75192565	HIP1	chr7:75192515-75192565	HIP1|NM_001243198_exon_19_0_chr7_75192492_r_0_2959919	+	D1
chr7	75192515	75192555	HIP1	chr7:75192515-75192555	HIP1|NM_001243198_exon_19_0_chr7_75192492_r_0_3571300	+		D2	D3
chr7	75197507	75197557	HIP1	chr7:75197507-75197557	HIP1|NM_001243198_exon_20_0_chr7_75197503_r_0_2959920	-	D1
chr7	75197512	75197562	HIP1	chr7:75197512-75197562	HIP1|NM_001243198_exon_20_0_chr7_75197503_r_0_2959920	+	D1
chr7	75197512	75197552	HIP1	chr7:75197512-75197552	HIP1|NM_001243198_exon_20_0_chr7_75197503_r_0_3571301	+		D2	D3
chr7	75197517	75197557	HIP1	chr7:75197517-75197557	HIP1|NM_001243198_exon_20_0_chr7_75197503_r_0_3571301	-		D2	D3
chr7	75203059	75203109	HIP1	chr7:75203059-75203109	HIP1|NM_001243198_exon_21_0_chr7_75203066_r_0_2959921	-	D1
chr7	75203069	75203109	HIP1	chr7:75203069-75203109	HIP1|NM_001243198_exon_21_0_chr7_75203066_r_0_3571302	-		D2	D3
chr7	75203159	75203199	HIP1	chr7:75203159-75203199	HIP1|NM_001243198_exon_21_0_chr7_75203066_r_0_3571302	+		D2	D3
chr7	75203162	75203212	HIP1	chr7:75203162-75203212	HIP1|NM_001243198_exon_21_0_chr7_75203066_r_0_2959921	+	D1
chr7	75210556	75210606	HIP1	chr7:75210556-75210606	HIP1|NM_001243198_exon_22_0_chr7_75210553_r_0_2959922	+	D1
chr7	75210556	75210596	HIP1	chr7:75210556-75210596	HIP1|NM_001243198_exon_22_0_chr7_75210553_r_0_3571303	+		D2	D3
chr7	75210560	75210610	HIP1	chr7:75210560-75210610	HIP1|NM_001243198_exon_22_0_chr7_75210553_r_0_2959922	-	D1
chr7	75210564	75210604	HIP1	chr7:75210564-75210604	HIP1|NM_001243198_exon_22_0_chr7_75210553_r_0_3571303	-		D2	D3
chr7	75211395	75211445	HIP1	chr7:75211395-75211445	HIP1|NM_001243198_exon_23_0_chr7_75211391_r_0_2959923	-	D1
chr7	75211395	75211435	HIP1	chr7:75211395-75211435	HIP1|NM_001243198_exon_23_0_chr7_75211391_r_0_3571304	-		D2	D3
chr7	75211401	75211441	HIP1	chr7:75211401-75211441	HIP1|NM_001243198_exon_23_0_chr7_75211391_r_0_3571304	+		D2	D3
chr7	75211411	75211461	HIP1	chr7:75211411-75211461	HIP1|NM_001243198_exon_23_0_chr7_75211391_r_0_2959923	+	D1
chr7	75216072	75216122	HIP1	chr7:75216072-75216122	HIP1|NM_001243198_exon_24_0_chr7_75216071_r_0_2959924	-	D1
chr7	75216084	75216124	HIP1	chr7:75216084-75216124	HIP1|NM_001243198_exon_24_0_chr7_75216071_r_0_3571305	-		D2	D3
chr7	75216094	75216134	HIP1	chr7:75216094-75216134	HIP1|NM_001243198_exon_24_0_chr7_75216071_r_0_3571305	+		D2	D3
chr7	75216106	75216156	HIP1	chr7:75216106-75216156	HIP1|NM_001243198_exon_24_0_chr7_75216071_r_0_2959924	+	D1
chr7	75221378	75221428	HIP1	chr7:75221378-75221428	HIP1|NM_001243198_exon_25_0_chr7_75221374_r_0_2959925	-	D1
chr7	75221387	75221437	HIP1	chr7:75221387-75221437	HIP1|NM_001243198_exon_25_0_chr7_75221374_r_0_2959925	+	D1
chr7	75221387	75221427	HIP1	chr7:75221387-75221427	HIP1|NM_001243198_exon_25_0_chr7_75221374_r_0_3571306	+		D2	D3
chr7	75221388	75221428	HIP1	chr7:75221388-75221428	HIP1|NM_001243198_exon_25_0_chr7_75221374_r_0_3571306	-		D2	D3
chr7	75221697	75221747	HIP1	chr7:75221697-75221747	HIP1|NM_001243198_exon_26_0_chr7_75221690_r_0_2959926	-	D1
chr7	75221707	75221747	HIP1	chr7:75221707-75221747	HIP1|NM_001243198_exon_26_0_chr7_75221690_r_0_3571307	-		D2	D3
chr7	75221785	75221835	HIP1	chr7:75221785-75221835	HIP1|NM_001243198_exon_26_0_chr7_75221690_r_0_2959926	+	D1
chr7	75221785	75221825	HIP1	chr7:75221785-75221825	HIP1|NM_001243198_exon_26_0_chr7_75221690_r_0_3571307	+		D2	D3
chr7	75228507	75228547	HIP1	chr7:75228507-75228547	HIP1|NM_001243198_exon_27_0_chr7_75228502_r_0_3571308	-		D2	D3
chr7	75228516	75228566	HIP1	chr7:75228516-75228566	HIP1|NM_001243198_exon_27_0_chr7_75228502_r_0_2959927	-	D1
chr7	75228522	75228572	HIP1	chr7:75228522-75228572	HIP1|NM_001243198_exon_27_0_chr7_75228502_r_0_2959927	+	D1
chr7	75228522	75228562	HIP1	chr7:75228522-75228562	HIP1|NM_001243198_exon_27_0_chr7_75228502_r_0_3571308	+		D2	D3
chr7	75368123	75368173	HIP1	chr7:75368123-75368173	HIP1|NM_001243198_exon_28_0_chr7_75368119_r_0_2959928	-	D1
chr7	75368133	75368173	HIP1	chr7:75368133-75368173	HIP1|NM_001243198_exon_28_0_chr7_75368119_r_0_3571309	-		D2	D3
chr7	75368151	75368191	HIP1	chr7:75368151-75368191	HIP1|NM_001243198_exon_28_0_chr7_75368119_r_0_3571309	+		D2	D3
chr7	75368218	75368268	HIP1	chr7:75368218-75368268	HIP1|NM_001243198_exon_28_0_chr7_75368119_r_0_2959928	+	D1
chr7	75368218	75368258	HIP1	chr7:75368218-75368258	HIP1|NM_001243198_exon_28_0_chr7_75368119_r_1_3571310	+		D2	D3
chr7	75368225	75368265	HIP1	chr7:75368225-75368265	HIP1|NM_001243198_exon_28_0_chr7_75368119_r_1_3571310	-		D2	D3
chr7	116312460	116312510	MET	chr7:116312460-116312510	MET|NM_000245_exon_0_0_chr7_116312459_f_0_2410587	-	D1
chr7	116312568	116312618	MET	chr7:116312568-116312618	MET|NM_000245_exon_0_0_chr7_116312459_f_0_2410587	+	D1
chr7	116339140	116339190	MET	chr7:116339140-116339190	MET|NM_000245_exon_1_0_chr7_116339125_f_0_2959929	-	D1
chr7	116339305	116339355	MET	chr7:116339305-116339355	MET|NM_000245_exon_1_0_chr7_116339125_f_0_2959929	+	D1
chr7	116339372	116339422	MET	chr7:116339372-116339422	MET|NM_000245_exon_1_0_chr7_116339125_f_1_2959930	-	D1
chr7	116339565	116339615	MET	chr7:116339565-116339615	MET|NM_000245_exon_1_0_chr7_116339125_f_1_2959930	+	D1
chr7	116339620	116339670	MET	chr7:116339620-116339670	MET|NM_000245_exon_1_0_chr7_116339125_f_2_2959931	-	D1
chr7	116339722	116339762	MET	chr7:116339722-116339762	MET|NM_000245|Exon2|chr7:116339701-116339820|120bp|f|expression_0_3619343	-		D2	D3
chr7	116339771	116339811	MET	chr7:116339771-116339811	MET|NM_000245|Exon2|chr7:116339701-116339820|120bp|f|expression_0_3619343	+		D2	D3
chr7	116339787	116339837	MET	chr7:116339787-116339837	MET|NM_000245_exon_1_0_chr7_116339125_f_2_2959931	+	D1
chr7	116339850	116339900	MET	chr7:116339850-116339900	MET|NM_000245_exon_1_0_chr7_116339125_f_3_2959932	-	D1
chr7	116340047	116340097	MET	chr7:116340047-116340097	MET|NM_000245_exon_1_0_chr7_116339125_f_3_2959932	+	D1
chr7	116340109	116340159	MET	chr7:116340109-116340159	MET|NM_000245_exon_1_0_chr7_116339125_f_4_2959933	-	D1
chr7	116340278	116340328	MET	chr7:116340278-116340328	MET|NM_000245_exon_1_0_chr7_116339125_f_4_2959933	+	D1
chr7	116371736	116371786	MET	chr7:116371736-116371786	MET|NM_000245_exon_2_0_chr7_116371722_f_0_2410593	-	D1
chr7	116371867	116371917	MET	chr7:116371867-116371917	MET|NM_000245_exon_2_0_chr7_116371722_f_0_2410593	+	D1
chr7	116380014	116380064	MET	chr7:116380014-116380064	MET|NM_000245_exon_3_0_chr7_116380004_f_0_2410594	-	D1
chr7	116380074	116380124	MET	chr7:116380074-116380124	MET|NM_000245_exon_3_0_chr7_116380004_f_0_2410594	+	D1
chr7	116380903	116380953	MET	chr7:116380903-116380953	MET|NM_000245_exon_4_0_chr7_116380906_f_0_2410595	-	D1
chr7	116381015	116381065	MET	chr7:116381015-116381065	MET|NM_000245_exon_4_0_chr7_116380906_f_0_2410595	+	D1
chr7	116395398	116395448	MET	chr7:116395398-116395448	MET|NM_000245_exon_5_0_chr7_116395409_f_0_2410596	-	D1
chr7	116395529	116395579	MET	chr7:116395529-116395579	MET|NM_000245_exon_5_0_chr7_116395409_f_0_2410596	+	D1
chr7	116397483	116397533	MET	chr7:116397483-116397533	MET|NM_000245_exon_6_0_chr7_116397491_f_0_2410597	-	D1
chr7	116397528	116397578	MET	chr7:116397528-116397578	MET|NM_000245_exon_6_0_chr7_116397491_f_0_2410597	+	D1
chr7	116397706	116397756	MET	chr7:116397706-116397756	MET|NM_000245_exon_7_0_chr7_116397692_f_0_2410598	-	D1
chr7	116397716	116397756	MET	chr7:116397716-116397756	MET|NM_000245|Exon8|chr7:116397692-116397828|137bp|f|expression_0_3619345	-		D2	D3
chr7	116397773	116397823	MET	chr7:116397773-116397823	MET|NM_000245_exon_7_0_chr7_116397692_f_0_2410598	+	D1
chr7	116397773	116397813	MET	chr7:116397773-116397813	MET|NM_000245|Exon8|chr7:116397692-116397828|137bp|f|expression_0_3619345	+		D2	D3
chr7	116398505	116398555	MET	chr7:116398505-116398555	MET|NM_000245_exon_8_0_chr7_116398513_f_0_2410599	-	D1
chr7	116398609	116398659	MET	chr7:116398609-116398659	MET|NM_000245_exon_8_0_chr7_116398513_f_0_2410599	+	D1
chr7	116399388	116399438	MET	chr7:116399388-116399438	MET|NM_000245_exon_9_0_chr7_116399445_f_0_2410600	-	D1
chr7	116399495	116399545	MET	chr7:116399495-116399545	MET|NM_000245_exon_9_0_chr7_116399445_f_0_2410600	+	D1
chr7	116403097	116403147	MET	chr7:116403097-116403147	MET|NM_000245_exon_10_0_chr7_116403104_f_0_2410601	-	D1
chr7	116403282	116403332	MET	chr7:116403282-116403332	MET|NM_000245_exon_10_0_chr7_116403104_f_0_2410601	+	D1
chr7	116409706	116409756	MET	chr7:116409706-116409756	MET|NM_000245_exon_11_0_chr7_116409699_f_0_2410602	-	D1
chr7	116409787	116409837	MET	chr7:116409787-116409837	MET|NM_000245_exon_11_0_chr7_116409699_f_0_2410602	+	D1
chr7	116411557	116411607	MET	chr7:116411557-116411607	MET|NM_000245_exon_12_0_chr7_116411552_f_0_2410603	-	D1
chr7	116411578	116411618	MET	chr7:116411578-116411618	MET|NM_000245|exon_14|chr7:116411903-116412043|141bp|f|full|mutation_up_0_3619339	+		D2	D3
chr7	116411642	116411682	MET	chr7:116411642-116411682	MET|NM_000245|exon_14|chr7:116411903-116412043|141bp|f|full|mutation_up_1_3619340	+		D2	D3
chr7	116411643	116411693	MET	chr7:116411643-116411693	MET|NM_000245_exon_12_0_chr7_116411552_f_0_2410603	+	D1
chr7	116411914	116411964	MET	chr7:116411914-116411964	MET|NM_000245_exon_13_0_chr7_116411903_f_0_2410604	-	D1
chr7	116411989	116412039	MET	chr7:116411989-116412039	MET|NM_000245_exon_13_0_chr7_116411903_f_0_2410604	+	D1
chr7	116414926	116414976	MET	chr7:116414926-116414976	MET|NM_000245_exon_14_0_chr7_116414935_f_0_2410605	-	D1
chr7	116414938	116414978	MET	chr7:116414938-116414978	MET|NM_000245|exon_14|chr7:116411903-116412043|141bp|f|full|mutation_down_0_3619337	-		D2	D3
chr7	116415059	116415099	MET	chr7:116415059-116415099	MET|NM_000245|exon_14|chr7:116411903-116412043|141bp|f|full|mutation_down_1_3619338	-		D2	D3
chr7	116415106	116415156	MET	chr7:116415106-116415156	MET|NM_000245_exon_14_0_chr7_116414935_f_0_2410605	+	D1
chr7	116417433	116417483	MET	chr7:116417433-116417483	MET|NM_000245_exon_15_0_chr7_116417443_f_0_2410606	-	D1
chr7	116417468	116417518	MET	chr7:116417468-116417518	MET|NM_000245_exon_15_0_chr7_116417443_f_0_2410606	+	D1
chr7	116418844	116418894	MET	chr7:116418844-116418894	MET|NM_000245_exon_16_0_chr7_116418830_f_0_2410607	-	D1
chr7	116418967	116419017	MET	chr7:116418967-116419017	MET|NM_000245_exon_16_0_chr7_116418830_f_0_2410607	+	D1
chr7	116422038	116422088	MET	chr7:116422038-116422088	MET|NM_000245_exon_17_0_chr7_116422042_f_0_2410608	-	D1
chr7	116422095	116422145	MET	chr7:116422095-116422145	MET|NM_000245_exon_17_0_chr7_116422042_f_0_2410608	+	D1
chr7	116423366	116423416	MET	chr7:116423366-116423416	MET|NM_000245_exon_18_0_chr7_116423358_f_0_2410609	-	D1
chr7	116423382	116423422	MET	chr7:116423382-116423422	MET|NM_000245|Exon19|chr7:116423358-116423523|166bp|f|expression_0_3619341	+		D2
chr7	116423386	116423426	MET	chr7:116423386-116423426	MET|NM_000245|Exon19|chr7:116423358-116423523|166bp|f|expression_0_3619341	-		D2	D3
chr7	116423466	116423506	MET	chr7:116423466-116423506	MET|NM_000245|Exon19|chr7:116423358-116423523|166bp|f|expression_1_3619342	-		D2
chr7	116423474	116423524	MET	chr7:116423474-116423524	MET|NM_000245_exon_18_0_chr7_116423358_f_0_2410609	+	D1
chr7	116423478	116423518	MET	chr7:116423478-116423518	MET|NM_000245|Exon19|chr7:116423358-116423523|166bp|f|expression_1_3619342	+		D2	D3
chr7	116435702	116435752	MET	chr7:116435702-116435752	MET|NM_000245_exon_19_0_chr7_116435709_f_0_2410610	-	D1
chr7	116435712	116435752	MET	chr7:116435712-116435752	MET|NM_000245|exon20|chr7:116435709-116435845|137bp||expression_0_3619344	-		D2
chr7	116435800	116435850	MET	chr7:116435800-116435850	MET|NM_000245_exon_19_0_chr7_116435709_f_0_2410610	+	D1
chr7	116435800	116435840	MET	chr7:116435800-116435840	MET|NM_000245|exon20|chr7:116435709-116435845|137bp||expression_0_3619344	+		D2	D3
chr7	116435934	116435984	MET	chr7:116435934-116435984	MET|NM_000245_exon_20_0_chr7_116435941_f_0_2959934	-	D1
chr7	116436176	116436226	MET	chr7:116436176-116436226	MET|NM_000245_exon_20_0_chr7_116435941_f_0_2959934	+	D1
chr7	116436226	116436276	MET	chr7:116436226-116436276	MET|NM_000245_exon_20_0_chr7_116435941_f_1_2959935	-	D1
chr7	116436446	116436496	MET	chr7:116436446-116436496	MET|NM_000245_exon_20_0_chr7_116435941_f_1_2959935	+	D1
chr7	116436512	116436562	MET	chr7:116436512-116436562	MET|NM_000245_exon_20_0_chr7_116435941_f_2_2959936	-	D1
chr7	116437000	116437050	MET	chr7:116437000-116437050	MET|NM_000245_exon_20_0_chr7_116435941_f_3_2959937	+	D1
chr7	116437059	116437109	MET	chr7:116437059-116437109	MET|NM_000245_exon_20_0_chr7_116435941_f_4_2959938	-	D1
chr7	116437273	116437323	MET	chr7:116437273-116437323	MET|NM_000245_exon_20_0_chr7_116435941_f_4_2959938	+	D1
chr7	116437324	116437374	MET	chr7:116437324-116437374	MET|NM_000245_exon_20_0_chr7_116435941_f_5_2959939	-	D1
chr7	116437566	116437616	MET	chr7:116437566-116437616	MET|NM_000245_exon_20_0_chr7_116435941_f_5_2959939	+	D1
chr7	116437601	116437651	MET	chr7:116437601-116437651	MET|NM_000245_exon_20_0_chr7_116435941_f_6_2959940	-	D1
chr7	116437841	116437891	MET	chr7:116437841-116437891	MET|NM_000245_exon_20_0_chr7_116435941_f_6_2959940	+	D1
chr7	116437892	116437942	MET	chr7:116437892-116437942	MET|NM_000245_exon_20_0_chr7_116435941_f_7_2959941	-	D1
chr7	116438099	116438149	MET	chr7:116438099-116438149	MET|NM_000245_exon_20_0_chr7_116435941_f_7_2959941	+	D1
chr7	116438178	116438228	MET	chr7:116438178-116438228	MET|NM_000245_exon_20_0_chr7_116435941_f_8_2959942	-	D1
chr7	116438383	116438433	MET	chr7:116438383-116438433	MET|NM_000245_exon_20_0_chr7_116435941_f_8_2959942	+	D1
chr7	140449157	140449197	BRAF	chr7:140449157-140449197	BRAF|NM004333|E16|+|mutation_0_5827493	+			D3
chr7	140449169	140449219	BRAF	chr7:140449169-140449219	chr7_140449087_140449218_0_2962536	+	D1
chr7	140449172	140449212	BRAF	chr7:140449172-140449212	BRAF|NM_004333|600|chr7:140453134-140453158|25bp|f|mutation_up_0_3619203	+		D2
chr7	140453087	140453127	BRAF	chr7:140453087-140453127	BRAF|NM004333|E15|+|mutation_0_5827387	+			D3
chr7	140453088	140453138	BRAF	chr7:140453088-140453138	chr7_140453134_140453139_0_2970527	+	D1
chr7	140453131	140453181	BRAF	chr7:140453131-140453181	chr7_140453134_140453139_0_2970527	-	D1
chr7	140453152	140453192	BRAF	chr7:140453152-140453192	BRAF|NM004333|E15|-|mutation_0_5827407	-			D3
chr7	140453984	140454034	BRAF	chr7:140453984-140454034	chr7_140453987_140454033_0_2962537	-	D1
chr7	140453993	140454033	BRAF	chr7:140453993-140454033	BRAF|NM004333|E14|-|mutation_0_5827401	-		D2	D3
chr7	140477809	140477849	BRAF	chr7:140477809-140477849	BRAF|NM_004333|exon11|chr7:140481389-140481433|45bp|f|partial|mutation_up_0_3619205	+		D2
chr7	140477813	140477863	BRAF	chr7:140477813-140477863	chr7_140477791_140477875_0_2962538	+	D1
chr7	140477813	140477853	BRAF	chr7:140477813-140477853	BRAF|NM004333|E12|+|mutation_0_5827522	+			D3
chr7	140481424	140481474	BRAF	chr7:140481424-140481474	chr7_140481402_140481412_0_2970528	-	D1
chr7	140481430	140481470	BRAF	chr7:140481430-140481470	BRAF|NM004333|E11|-|mutation_0_5827526	-			D3
chr7	140482822	140482872	BRAF	chr7:140482822-140482872	chr7_140482821_140482957_0_2962539	-	D1
chr7	140482834	140482874	BRAF	chr7:140482834-140482874	BRAF|NM004333|E10|-|mutation_0_5827348	-			D3
chr7	140482835	140482875	BRAF	chr7:140482835-140482875	BRAF|NM_004333|exon11|chr7:140481389-140481433|45bp|f|partial|mutation_down_0_3619204	-		D2
chr8	32405801	32405841	NRG1	chr8:32405801-32405841	NRG1|NM013957|E1|fusion_0_5827356	-			D3
chr8	32405870	32405910	NRG1	chr8:32405870-32405910	NRG1|NM013957|E1|fusion_0_5827356	+			D3
chr8	32405949	32405989	NRG1	chr8:32405949-32405989	NRG1|NM013957|E1|fusion_1_5827357	-			D3
chr8	32406006	32406046	NRG1	chr8:32406006-32406046	NRG1|NM013957|E1|fusion_1_5827357	+			D3
chr8	32406085	32406125	NRG1	chr8:32406085-32406125	NRG1|NM013957|E1|fusion_2_5827358	-			D3
chr8	32406148	32406188	NRG1	chr8:32406148-32406188	NRG1|NM013957|E1|fusion_2_5827358	+			D3
chr8	32406225	32406265	NRG1	chr8:32406225-32406265	NRG1|NM013957|E1|fusion_3_5827359	-			D3
chr8	32406300	32406340	NRG1	chr8:32406300-32406340	NRG1|NM013957|E1|fusion_3_5827359	+			D3
chr8	32453361	32453401	NRG1	chr8:32453361-32453401	NRG1|NM013957|E2|fusion_0_5827499	-			D3
chr8	32453377	32453417	NRG1	chr8:32453377-32453417	NRG1|NM013957|E2|fusion_0_5827499	+			D3
chr8	32453451	32453491	NRG1	chr8:32453451-32453491	NRG1|NM013957|E2|fusion_1_5827500	-			D3
chr8	32453478	32453518	NRG1	chr8:32453478-32453518	NRG1|NM013957|E2|fusion_1_5827500	+			D3
chr8	32463100	32463140	NRG1	chr8:32463100-32463140	NRG1|NM013957|E3|fusion_0_5827398	-			D3
chr8	32463149	32463189	NRG1	chr8:32463149-32463189	NRG1|NM013957|E3|fusion_0_5827398	+			D3
chr8	32472036	32472076	NRG1	chr8:32472036-32472076	NRG1|NM013957|E4|fusion_0_5827424	-			D3
chr8	32474355	32474395	NRG1	chr8:32474355-32474395	NRG1|NM013957|E5|fusion_0_5827335	+			D3
chr8	32474359	32474399	NRG1	chr8:32474359-32474399	NRG1|NM013957|E5|fusion_0_5827335	-			D3
chr8	32585487	32585527	NRG1	chr8:32585487-32585527	NRG1|NM013957|E6|fusion_0_5827473	-			D3
chr8	32585528	32585568	NRG1	chr8:32585528-32585568	NRG1|NM013957|E6|fusion_0_5827473	+			D3
chr8	32600193	32600233	NRG1	chr8:32600193-32600233	NRG1|NM013957|E7|fusion_0_5827469	+			D3
chr8	32600211	32600251	NRG1	chr8:32600211-32600251	NRG1|NM013957|E7|fusion_0_5827469	-			D3
chr8	32611905	32611945	NRG1	chr8:32611905-32611945	NRG1|NM013957|E8|fusion_0_5827353	-			D3
chr8	32611949	32611989	NRG1	chr8:32611949-32611989	NRG1|NM013957|E8|fusion_0_5827353	+			D3
chr8	32613938	32613978	NRG1	chr8:32613938-32613978	NRG1|NM013957|E9|fusion_0_5827535	-			D3
chr8	32613984	32614024	NRG1	chr8:32613984-32614024	NRG1|NM013957|E9|fusion_0_5827535	+			D3
chr8	32616833	32616873	NRG1	chr8:32616833-32616873	NRG1|NM013957|E10|fusion_0_5827400	-			D3
chr8	32616887	32616927	NRG1	chr8:32616887-32616927	NRG1|NM013957|E10|fusion_0_5827400	+			D3
chr8	32617739	32617779	NRG1	chr8:32617739-32617779	NRG1|NM013957|E11|fusion_0_5827484	-			D3
chr8	32617754	32617794	NRG1	chr8:32617754-32617794	NRG1|NM013957|E11|fusion_0_5827484	+			D3
chr8	32617842	32617882	NRG1	chr8:32617842-32617882	NRG1|NM013957|E11|fusion_1_5827485	-			D3
chr8	32617874	32617914	NRG1	chr8:32617874-32617914	NRG1|NM013957|E11|fusion_1_5827485	+			D3
chr8	32621298	32621338	NRG1	chr8:32621298-32621338	NRG1|NM013957|E12|fusion_0_5827409	-			D3
chr8	32621343	32621383	NRG1	chr8:32621343-32621383	NRG1|NM013957|E12|fusion_0_5827409	+			D3
chr8	38268648	38268698	FGFR1	chr8:38268648-38268698	FGFR1|NM_001174063_exon_0_0_chr8_38268656_r_0_2962486	-	D1
chr8	38268895	38268945	FGFR1	chr8:38268895-38268945	FGFR1|NM_001174063_exon_0_0_chr8_38268656_r_0_2962486	+	D1
chr8	38268943	38268993	FGFR1	chr8:38268943-38268993	FGFR1|NM_001174063_exon_0_0_chr8_38268656_r_1_2962487	-	D1
chr8	38269201	38269251	FGFR1	chr8:38269201-38269251	FGFR1|NM_001174063_exon_0_0_chr8_38268656_r_1_2962487	+	D1
chr8	38269242	38269292	FGFR1	chr8:38269242-38269292	FGFR1|NM_001174063_exon_0_0_chr8_38268656_r_2_2962488	-	D1
chr8	38269487	38269537	FGFR1	chr8:38269487-38269537	FGFR1|NM_001174063_exon_0_0_chr8_38268656_r_2_2962488	+	D1
chr8	38269540	38269590	FGFR1	chr8:38269540-38269590	FGFR1|NM_001174063_exon_0_0_chr8_38268656_r_3_2962489	-	D1
chr8	38269851	38269901	FGFR1	chr8:38269851-38269901	FGFR1|NM_001174063_exon_0_0_chr8_38268656_r_4_2962490	-	D1
chr8	38270091	38270141	FGFR1	chr8:38270091-38270141	FGFR1|NM_001174063_exon_0_0_chr8_38268656_r_4_2962490	+	D1
chr8	38270137	38270187	FGFR1	chr8:38270137-38270187	FGFR1|NM_001174063_exon_0_0_chr8_38268656_r_5_2962491	-	D1
chr8	38270391	38270441	FGFR1	chr8:38270391-38270441	FGFR1|NM_001174063_exon_0_0_chr8_38268656_r_5_2962491	+	D1
chr8	38270433	38270483	FGFR1	chr8:38270433-38270483	FGFR1|NM_001174063_exon_0_0_chr8_38268656_r_6_2962492	-	D1
chr8	38270666	38270716	FGFR1	chr8:38270666-38270716	FGFR1|NM_001174063_exon_0_0_chr8_38268656_r_6_2962492	+	D1
chr8	38270719	38270769	FGFR1	chr8:38270719-38270769	FGFR1|NM_001174063_exon_0_0_chr8_38268656_r_7_2962493	-	D1
chr8	38270977	38271027	FGFR1	chr8:38270977-38271027	FGFR1|NM_001174063_exon_0_0_chr8_38268656_r_7_2962493	+	D1
chr8	38271038	38271088	FGFR1	chr8:38271038-38271088	FGFR1|NM_001174063_exon_0_0_chr8_38268656_r_8_2962494	-	D1
chr8	38271280	38271330	FGFR1	chr8:38271280-38271330	FGFR1|NM_001174063_exon_0_0_chr8_38268656_r_8_2962494	+	D1
chr8	38271437	38271487	FGFR1	chr8:38271437-38271487	FGFR1|NM_001174063_exon_1_0_chr8_38271436_r_0_2962495	-	D1
chr8	38271453	38271493	FGFR1	chr8:38271453-38271493	FGFR1|NM_001174063_0_3619268	-		D2
chr8	38271475	38271515	FGFR1	chr8:38271475-38271515	FGFR1|NM_001174063_0_3619268	+		D2
chr8	38271487	38271537	FGFR1	chr8:38271487-38271537	FGFR1|NM_001174063_exon_1_0_chr8_38271436_r_0_2962495	+	D1
chr8	38271664	38271714	FGFR1	chr8:38271664-38271714	FGFR1|NM_001174063_exon_2_0_chr8_38271670_r_0_2962496	-	D1
chr8	38271767	38271817	FGFR1	chr8:38271767-38271817	FGFR1|NM_001174063_exon_2_0_chr8_38271670_r_0_2962496	+	D1
chr8	38272070	38272120	FGFR1	chr8:38272070-38272120	FGFR1|NM_001174063_exon_3_0_chr8_38272077_r_0_2962497	-	D1
chr8	38272087	38272137	FGFR1	chr8:38272087-38272137	FGFR1|NM_001174063_exon_3_0_chr8_38272077_r_0_2962497	+	D1
chr8	38272286	38272336	FGFR1	chr8:38272286-38272336	FGFR1|NM_001174063_exon_4_0_chr8_38272297_r_0_2962498	-	D1
chr8	38272371	38272421	FGFR1	chr8:38272371-38272421	FGFR1|NM_001174063_exon_4_0_chr8_38272297_r_0_2962498	+	D1
chr8	38273380	38273430	FGFR1	chr8:38273380-38273430	FGFR1|NM_001174063_exon_5_0_chr8_38273388_r_0_2962499	-	D1
chr8	38273527	38273577	FGFR1	chr8:38273527-38273577	FGFR1|NM_001174063_exon_5_0_chr8_38273388_r_0_2962499	+	D1
chr8	38274838	38274888	FGFR1	chr8:38274838-38274888	FGFR1|NM_001174063_exon_6_0_chr8_38274824_r_0_2962500	-	D1
chr8	38274888	38274938	FGFR1	chr8:38274888-38274938	FGFR1|NM_001174063_exon_6_0_chr8_38274824_r_0_2962500	+	D1
chr8	38275384	38275434	FGFR1	chr8:38275384-38275434	FGFR1|NM_001174063_exon_7_0_chr8_38275388_r_0_2962501	-	D1
chr8	38275465	38275515	FGFR1	chr8:38275465-38275515	FGFR1|NM_001174063_exon_7_0_chr8_38275388_r_0_2962501	+	D1
chr8	38275746	38275796	FGFR1	chr8:38275746-38275796	FGFR1|NM_001174063_exon_8_0_chr8_38275746_r_0_2962502	-	D1
chr8	38275831	38275881	FGFR1	chr8:38275831-38275881	FGFR1|NM_001174063_exon_8_0_chr8_38275746_r_0_2962502	+	D1
chr8	38277055	38277105	FGFR1	chr8:38277055-38277105	FGFR1|NM_001174063_exon_9_0_chr8_38277057_r_0_2962503	-	D1
chr8	38277196	38277246	FGFR1	chr8:38277196-38277246	FGFR1|NM_001174063_exon_9_0_chr8_38277057_r_0_2962503	+	D1
chr8	38279327	38279377	FGFR1	chr8:38279327-38279377	FGFR1|NM_001174063_exon_10_0_chr8_38279315_r_0_2962504	-	D1
chr8	38279337	38279377	FGFR1	chr8:38279337-38279377	FGFR1|NM_001174063_1_0_3619269	-		D2	D3
chr8	38279410	38279460	FGFR1	chr8:38279410-38279460	FGFR1|NM_001174063_exon_10_0_chr8_38279315_r_0_2962504	+	D1
chr8	38279412	38279452	FGFR1	chr8:38279412-38279452	FGFR1|NM_001174063_1_0_3619269	+		D2	D3
chr8	38282027	38282077	FGFR1	chr8:38282027-38282077	FGFR1|NM_001174063_exon_11_0_chr8_38282027_r_0_2962505	-	D1
chr8	38282157	38282207	FGFR1	chr8:38282157-38282207	FGFR1|NM_001174063_exon_11_0_chr8_38282027_r_0_2962505	+	D1
chr8	38283654	38283704	FGFR1	chr8:38283654-38283704	FGFR1|NM_001174063_exon_12_0_chr8_38283640_r_0_2962506	-	D1
chr8	38283659	38283699	FGFR1	chr8:38283659-38283699	FGFR1|NM_001174063_2_0_3619270	-		D2	D3
chr8	38283709	38283759	FGFR1	chr8:38283709-38283759	FGFR1|NM_001174063_exon_12_0_chr8_38283640_r_0_2962506	+	D1
chr8	38283709	38283749	FGFR1	chr8:38283709-38283749	FGFR1|NM_001174063_2_0_3619270	+		D2	D3
chr8	38285431	38285481	FGFR1	chr8:38285431-38285481	FGFR1|NM_001174063_exon_13_0_chr8_38285439_r_0_2962507	-	D1
chr8	38285548	38285598	FGFR1	chr8:38285548-38285598	FGFR1|NM_001174063_exon_13_0_chr8_38285439_r_0_2962507	+	D1
chr8	38285860	38285910	FGFR1	chr8:38285860-38285910	FGFR1|NM_001174063_exon_14_0_chr8_38285864_r_0_2962508	-	D1
chr8	38287195	38287245	FGFR1	chr8:38287195-38287245	FGFR1|NM_001174063_exon_15_0_chr8_38287200_r_0_2962509	-	D1
chr8	38287409	38287459	FGFR1	chr8:38287409-38287459	FGFR1|NM_001174063_exon_15_0_chr8_38287200_r_0_2962509	+	D1
chr8	38297833	38297883	FGFR1	chr8:38297833-38297883	FGFR1|NM_001174064_exon_16_0_chr8_38297824_r_0_2962510	-	D1
chr8	38297841	38297891	FGFR1	chr8:38297841-38297891	FGFR1|NM_001174064_exon_16_0_chr8_38297824_r_0_2962510	+	D1
chr8	38314866	38314916	FGFR1	chr8:38314866-38314916	FGFR1|NM_001174063_exon_16_0_chr8_38314874_r_0_2962511	-	D1
chr8	38315003	38315053	FGFR1	chr8:38315003-38315053	FGFR1|NM_001174063_exon_16_0_chr8_38314874_r_0_2962511	+	D1
chr8	38318659	38318709	FGFR1	chr8:38318659-38318709	FGFR1|NM_001174067_exon_17_0_chr8_38318614_r_0_2962512	-	D1
chr8	38318710	38318760	FGFR1	chr8:38318710-38318760	FGFR1|NM_001174067_exon_17_0_chr8_38318614_r_0_2962512	+	D1
chr8	38325187	38325237	FGFR1	chr8:38325187-38325237	FGFR1|NM_001174065_exon_17_0_chr8_38325190_r_0_2962513	-	D1
chr8	38325314	38325364	FGFR1	chr8:38325314-38325364	FGFR1|NM_001174065_exon_17_0_chr8_38325190_r_0_2962513	+	D1
chr8	38325500	38325550	FGFR1	chr8:38325500-38325550	FGFR1|NM_001174063_exon_17_0_chr8_38325499_r_0_2962514	-	D1
chr8	38325722	38325772	FGFR1	chr8:38325722-38325772	FGFR1|NM_001174063_exon_17_0_chr8_38325499_r_0_2962514	+	D1
chr8	38325792	38325842	FGFR1	chr8:38325792-38325842	FGFR1|NM_001174063_exon_17_0_chr8_38325499_r_1_2962515	-	D1
chr8	38326011	38326061	FGFR1	chr8:38326011-38326061	FGFR1|NM_001174063_exon_17_0_chr8_38325499_r_1_2962515	+	D1
chr8	38326080	38326130	FGFR1	chr8:38326080-38326130	FGFR1|NM_001174063_exon_17_0_chr8_38325499_r_2_2962516	-	D1
chr8	38326292	38326342	FGFR1	chr8:38326292-38326342	FGFR1|NM_001174063_exon_17_0_chr8_38325499_r_2_2962516	+	D1
chr8	52252205	52252245	PXDNL	chr8:52252205-52252245	PXDNL|NM144651|E21|expression_0_5827497	-			D3
chr8	52252266	52252306	PXDNL	chr8:52252266-52252306	PXDNL|NM144651|E21|expression_0_5827497	+			D3
chr8	52370065	52370105	PXDNL	chr8:52370065-52370105	PXDNL|NM144651|E9|expression_0_5827465	-			D3
chr8	52370096	52370136	PXDNL	chr8:52370096-52370136	PXDNL|NM144651|E9|expression_0_5827465	+			D3
chr8	52370169	52370209	PXDNL	chr8:52370169-52370209	PXDNL|NM144651|E9|expression_1_5827466	-			D3
chr8	52370172	52370212	PXDNL	chr8:52370172-52370212	PXDNL|NM144651|E9|expression_1_5827466	+			D3
chr8	52567267	52567307	PXDNL	chr8:52567267-52567307	PXDNL|NM_144651|E2|expression_0_5827336	-			D3
chr8	52567277	52567317	PXDNL	chr8:52567277-52567317	PXDNL|NM_144651|E2|expression_0_5827336	+			D3
chr8	101931416	101931456	YWHAZ	chr8:101931416-101931456	YWHAZ|NM_145690|E6|expression_3_5827453	-			D3
chr8	101931474	101931514	YWHAZ	chr8:101931474-101931514	YWHAZ|NM_145690|E6|expression_3_5827453	+			D3
chr8	101931549	101931589	YWHAZ	chr8:101931549-101931589	YWHAZ|NM_145690|E6|expression_4_5827454	-			D3
chr8	101931618	101931658	YWHAZ	chr8:101931618-101931658	YWHAZ|NM_145690|E6|expression_4_5827454	+			D3
chr8	101931707	101931747	YWHAZ	chr8:101931707-101931747	YWHAZ|NM_145690|E6|expression_5_5827455	-			D3
chr8	101931769	101931809	YWHAZ	chr8:101931769-101931809	YWHAZ|NM_145690|E6|expression_5_5827455	+			D3
chr8	101932414	101932454	YWHAZ	chr8:101932414-101932454	YWHAZ|NM_145690|E6|expression_10_5827460	-			D3
chr8	101932916	101932956	YWHAZ	chr8:101932916-101932956	YWHAZ|NM_145690|E6|expression_13_5827463	+			D3
chr8	101937156	101937196	YWHAZ	chr8:101937156-101937196	YWHAZ|NM_145690|E3|expression_0_5827492	-			D3
chr8	101961054	101961094	YWHAZ	chr8:101961054-101961094	YWHAZ|NM_145690|E2|expression_2_5827418	-			D3
chr8	128748349	128748399	MYC	chr8:128748349-128748399	MYC|NM_002467_exon_0_0_chr8_128748315_f_0_2959946	-	D1
chr8	128748546	128748596	MYC	chr8:128748546-128748596	MYC|NM_002467_exon_0_0_chr8_128748315_f_0_2959946	+	D1
chr8	128748593	128748643	MYC	chr8:128748593-128748643	MYC|NM_002467_exon_0_0_chr8_128748315_f_1_2959947	-	D1
chr8	128748807	128748857	MYC	chr8:128748807-128748857	MYC|NM_002467_exon_0_0_chr8_128748315_f_1_2959947	+	D1
chr8	128750494	128750544	MYC	chr8:128750494-128750544	MYC|NM_002467_exon_1_0_chr8_128750494_f_0_2959948	-	D1
chr8	128750703	128750753	MYC	chr8:128750703-128750753	MYC|NM_002467_exon_1_0_chr8_128750494_f_0_2959948	+	D1
chr8	128750736	128750776	MYC	chr8:128750736-128750776	MYC|NM_002467|Exon2|chr8:128750730-128750849|120bp|f|expression_0_3619359	-		D2	D3
chr8	128750748	128750798	MYC	chr8:128750748-128750798	MYC|NM_002467_exon_1_0_chr8_128750494_f_1_2959949	-	D1
chr8	128750799	128750839	MYC	chr8:128750799-128750839	MYC|NM_002467|Exon2|chr8:128750730-128750849|120bp|f|expression_0_3619359	+		D2	D3
chr8	128750945	128750995	MYC	chr8:128750945-128750995	MYC|NM_002467_exon_1_0_chr8_128750494_f_1_2959949	+	D1
chr8	128750998	128751048	MYC	chr8:128750998-128751048	MYC|NM_002467_exon_1_0_chr8_128750494_f_2_2959950	-	D1
chr8	128751217	128751267	MYC	chr8:128751217-128751267	MYC|NM_002467_exon_1_0_chr8_128750494_f_2_2959950	+	D1
chr8	128752633	128752683	MYC	chr8:128752633-128752683	MYC|NM_002467_exon_2_0_chr8_128752642_f_0_2959951	-	D1
chr8	128752754	128752794	MYC	chr8:128752754-128752794	MYC|NM_002467|Exon3|chr8:128752745-128752864|120bp|f|expression_0_3619360	-		D2	D3
chr8	128752802	128752842	MYC	chr8:128752802-128752842	MYC|NM_002467|Exon3|chr8:128752745-128752864|120bp|f|expression_0_3619360	+		D2	D3
chr8	128752858	128752908	MYC	chr8:128752858-128752908	MYC|NM_002467_exon_2_0_chr8_128752642_f_0_2959951	+	D1
chr8	128752891	128752941	MYC	chr8:128752891-128752941	MYC|NM_002467_exon_2_0_chr8_128752642_f_1_2959952	-	D1
chr8	128753096	128753146	MYC	chr8:128753096-128753146	MYC|NM_002467_exon_2_0_chr8_128752642_f_1_2959952	+	D1
chr8	128753172	128753222	MYC	chr8:128753172-128753222	MYC|NM_002467_exon_2_0_chr8_128752642_f_2_2959953	-	D1
chr8	128753360	128753410	MYC	chr8:128753360-128753410	MYC|NM_002467_exon_2_0_chr8_128752642_f_2_2959953	+	D1
chr8	128753414	128753464	MYC	chr8:128753414-128753464	MYC|NM_002467_exon_2_0_chr8_128752642_f_3_2959954	-	D1
chr8	128753636	128753686	MYC	chr8:128753636-128753686	MYC|NM_002467_exon_2_0_chr8_128752642_f_3_2959954	+	D1
chr9	5021973	5022013	JAK2	chr9:5021973-5022013	JAK2|NM001322194|E3|expression_0_5827446	-			D3
chr9	5022033	5022073	JAK2	chr9:5022033-5022073	JAK2|NM001322194|E3|expression_0_5827446	+			D3
chr9	5022095	5022135	JAK2	chr9:5022095-5022135	JAK2|NM001322194|E3|expression_1_5827447	-			D3
chr9	5022148	5022188	JAK2	chr9:5022148-5022188	JAK2|NM001322194|E3|expression_1_5827447	+			D3
chr9	5064896	5064936	JAK2	chr9:5064896-5064936	JAK2|NM001322194|E9|expression_0_5827529	-			D3
chr9	5064903	5064943	JAK2	chr9:5064903-5064943	JAK2|NM001322194|E9|expression_0_5827529	+			D3
chr9	5064975	5065015	JAK2	chr9:5064975-5065015	JAK2|NM001322194|E9|expression_1_5827530	+			D3
chr9	5064988	5065028	JAK2	chr9:5064988-5065028	JAK2|NM001322194|E9|expression_1_5827530	-			D3
chr9	5072582	5072622	JAK2	chr9:5072582-5072622	JAK2|NM_004972|617|chr9:5073698-5073785|88bp|f|full|mutation_up_0_3619292	+		D2	D3
chr9	5073724	5073764	JAK2	chr9:5073724-5073764	JAK2|NM004972|E13|+|mutation_0_5827429	+			D3
chr9	5077465	5077505	JAK2	chr9:5077465-5077505	JAK2|NM_004972|617|chr9:5073698-5073785|88bp|f|full|mutation_down_0_3619291	-		D2	D3
chr9	5080236	5080276	JAK2	chr9:5080236-5080276	JAK2|NM001322194|E17|expression_0_5827501	+			D3
chr9	5080255	5080295	JAK2	chr9:5080255-5080295	JAK2|NM001322194|E17|expression_0_5827501	-			D3
chr9	5080321	5080361	JAK2	chr9:5080321-5080361	JAK2|NM001322194|E17|expression_1_5827502	-			D3
chr9	5080324	5080364	JAK2	chr9:5080324-5080364	JAK2|NM001322194|E17|expression_1_5827502	+			D3
chr9	5126352	5126392	JAK2	chr9:5126352-5126392	JAK2|NM001322194|E24|expression_0_5827527	-			D3
chr9	5126389	5126429	JAK2	chr9:5126389-5126429	JAK2|NM001322194|E24|expression_0_5827527	+			D3
chr9	5456112	5456152	CD274	chr9:5456112-5456152	CD274|NM014143|E2|expression_0_5827393	+			D3
chr9	5456115	5456155	CD274	chr9:5456115-5456155	CD274|NM014143|E2|expression_0_5827393	-			D3
chr9	5462857	5462897	CD274	chr9:5462857-5462897	CD274|NM014143|E4|expression_0_5827523	-			D3
chr9	5462924	5462964	CD274	chr9:5462924-5462964	CD274|NM014143|E4|expression_0_5827523	+			D3
chr9	5462981	5463021	CD274	chr9:5462981-5463021	CD274|NM014143|E4|expression_1_5827524	-			D3
chr9	5463057	5463097	CD274	chr9:5463057-5463097	CD274|NM014143|E4|expression_1_5827524	+			D3
chr9	5466782	5466822	CD274	chr9:5466782-5466822	CD274|NM014143|E6|expression_0_5827370	+			D3
chr9	5466789	5466829	CD274	chr9:5466789-5466829	CD274|NM014143|E6|expression_0_5827370	-			D3
chr10	32297935	32297985	KIF5B	chr10:32297935-32297985	KIF5B|NM_004521_exon_0_0_chr10_32297938_r_0_2962153	-	D1
chr10	32297944	32297984	KIF5B	chr10:32297944-32297984	KIF5B|NM_004521_exon_0_0_chr10_32297938_r_0_3569429	-		D2
chr10	32298039	32298079	KIF5B	chr10:32298039-32298079	KIF5B|NM_004521_exon_0_0_chr10_32297938_r_0_3569429	+		D2
chr10	32298092	32298132	KIF5B	chr10:32298092-32298132	KIF5B|NM_004521_exon_0_0_chr10_32297938_r_1_3569430	-		D2
chr10	32298160	32298210	KIF5B	chr10:32298160-32298210	KIF5B|NM_004521_exon_0_0_chr10_32297938_r_0_2962153	+	D1
chr10	32298185	32298225	KIF5B	chr10:32298185-32298225	KIF5B|NM_004521_exon_0_0_chr10_32297938_r_1_3569430	+		D2
chr10	32298210	32298260	KIF5B	chr10:32298210-32298260	KIF5B|NM_004521_exon_0_0_chr10_32297938_r_1_2962154	-	D1
chr10	32298248	32298288	KIF5B	chr10:32298248-32298288	KIF5B|NM_004521_exon_0_0_chr10_32297938_r_2_3569431	-		D2
chr10	32298326	32298366	KIF5B	chr10:32298326-32298366	KIF5B|NM_004521_exon_0_0_chr10_32297938_r_2_3569431	+		D2
chr10	32298385	32298425	KIF5B	chr10:32298385-32298425	KIF5B|NM_004521_exon_0_0_chr10_32297938_r_3_3569432	-		D2
chr10	32298452	32298502	KIF5B	chr10:32298452-32298502	KIF5B|NM_004521_exon_0_0_chr10_32297938_r_1_2962154	+	D1
chr10	32298462	32298502	KIF5B	chr10:32298462-32298502	KIF5B|NM_004521_exon_0_0_chr10_32297938_r_3_3569432	+		D2
chr10	32298503	32298553	KIF5B	chr10:32298503-32298553	KIF5B|NM_004521_exon_0_0_chr10_32297938_r_2_2962155	-	D1
chr10	32298547	32298587	KIF5B	chr10:32298547-32298587	KIF5B|NM_004521_exon_0_0_chr10_32297938_r_4_3569433	-		D2
chr10	32298631	32298671	KIF5B	chr10:32298631-32298671	KIF5B|NM_004521_exon_0_0_chr10_32297938_r_4_3569433	+		D2
chr10	32298681	32298721	KIF5B	chr10:32298681-32298721	KIF5B|NM_004521_exon_0_0_chr10_32297938_r_5_3569434	-		D2
chr10	32298722	32298772	KIF5B	chr10:32298722-32298772	KIF5B|NM_004521_exon_0_0_chr10_32297938_r_2_2962155	+	D1
chr10	32298758	32298798	KIF5B	chr10:32298758-32298798	KIF5B|NM_004521_exon_0_0_chr10_32297938_r_5_3569434	+		D2
chr10	32298782	32298832	KIF5B	chr10:32298782-32298832	KIF5B|NM_004521_exon_0_0_chr10_32297938_r_3_2962156	-	D1
chr10	32298825	32298865	KIF5B	chr10:32298825-32298865	KIF5B|NM_004521_exon_0_0_chr10_32297938_r_6_3569435	-		D2
chr10	32298921	32298961	KIF5B	chr10:32298921-32298961	KIF5B|NM_004521_exon_0_0_chr10_32297938_r_6_3569435	+		D2
chr10	32298974	32299014	KIF5B	chr10:32298974-32299014	KIF5B|NM_004521_exon_0_0_chr10_32297938_r_7_3569436	-		D2
chr10	32298997	32299047	KIF5B	chr10:32298997-32299047	KIF5B|NM_004521_exon_0_0_chr10_32297938_r_3_2962156	+	D1
chr10	32299054	32299104	KIF5B	chr10:32299054-32299104	KIF5B|NM_004521_exon_0_0_chr10_32297938_r_4_2962157	-	D1
chr10	32299071	32299111	KIF5B	chr10:32299071-32299111	KIF5B|NM_004521_exon_0_0_chr10_32297938_r_7_3569436	+		D2
chr10	32299139	32299179	KIF5B	chr10:32299139-32299179	KIF5B|NM_004521_exon_0_0_chr10_32297938_r_8_3569437	-		D2
chr10	32299207	32299247	KIF5B	chr10:32299207-32299247	KIF5B|NM_004521_exon_0_0_chr10_32297938_r_8_3569437	+		D2
chr10	32299285	32299325	KIF5B	chr10:32299285-32299325	KIF5B|NM_004521_exon_0_0_chr10_32297938_r_9_3569438	-		D2
chr10	32299288	32299338	KIF5B	chr10:32299288-32299338	KIF5B|NM_004521_exon_0_0_chr10_32297938_r_4_2962157	+	D1
chr10	32299335	32299385	KIF5B	chr10:32299335-32299385	KIF5B|NM_004521_exon_0_0_chr10_32297938_r_5_2962158	-	D1
chr10	32299356	32299396	KIF5B	chr10:32299356-32299396	KIF5B|NM_004521_exon_0_0_chr10_32297938_r_9_3569438	+		D2
chr10	32299436	32299476	KIF5B	chr10:32299436-32299476	KIF5B|NM_004521_exon_0_0_chr10_32297938_r_10_3569439	-		D2
chr10	32299514	32299554	KIF5B	chr10:32299514-32299554	KIF5B|NM_004521_exon_0_0_chr10_32297938_r_10_3569439	+		D2
chr10	32299558	32299608	KIF5B	chr10:32299558-32299608	KIF5B|NM_004521_exon_0_0_chr10_32297938_r_5_2962158	+	D1
chr10	32299571	32299611	KIF5B	chr10:32299571-32299611	KIF5B|NM_004521_exon_0_0_chr10_32297938_r_11_3569440	-		D2
chr10	32299604	32299654	KIF5B	chr10:32299604-32299654	KIF5B|NM_004521_exon_0_0_chr10_32297938_r_6_2962159	-	D1
chr10	32299643	32299683	KIF5B	chr10:32299643-32299683	KIF5B|NM_004521_exon_0_0_chr10_32297938_r_11_3569440	+		D2
chr10	32299724	32299764	KIF5B	chr10:32299724-32299764	KIF5B|NM_004521_exon_0_0_chr10_32297938_r_12_3569441	-		D2
chr10	32299791	32299831	KIF5B	chr10:32299791-32299831	KIF5B|NM_004521_exon_0_0_chr10_32297938_r_12_3569441	+		D2
chr10	32299844	32299894	KIF5B	chr10:32299844-32299894	KIF5B|NM_004521_exon_0_0_chr10_32297938_r_6_2962159	+	D1
chr10	32299859	32299899	KIF5B	chr10:32299859-32299899	KIF5B|NM_004521_exon_0_0_chr10_32297938_r_13_3569442	-		D2
chr10	32299885	32299935	KIF5B	chr10:32299885-32299935	KIF5B|NM_004521_exon_0_0_chr10_32297938_r_7_2962160	-	D1
chr10	32299934	32299974	KIF5B	chr10:32299934-32299974	KIF5B|NM_004521_exon_0_0_chr10_32297938_r_13_3569442	+		D2
chr10	32300028	32300068	KIF5B	chr10:32300028-32300068	KIF5B|NM_004521_exon_0_0_chr10_32297938_r_14_3569443	-		D2
chr10	32300086	32300126	KIF5B	chr10:32300086-32300126	KIF5B|NM_004521_exon_0_0_chr10_32297938_r_14_3569443	+		D2
chr10	32300115	32300165	KIF5B	chr10:32300115-32300165	KIF5B|NM_004521_exon_0_0_chr10_32297938_r_7_2962160	+	D1
chr10	32300159	32300199	KIF5B	chr10:32300159-32300199	KIF5B|NM_004521_exon_0_0_chr10_32297938_r_15_3569444	-		D2
chr10	32300171	32300221	KIF5B	chr10:32300171-32300221	KIF5B|NM_004521_exon_0_0_chr10_32297938_r_8_2962161	-	D1
chr10	32300251	32300291	KIF5B	chr10:32300251-32300291	KIF5B|NM_004521_exon_0_0_chr10_32297938_r_15_3569444	+		D2
chr10	32300302	32300342	KIF5B	chr10:32300302-32300342	KIF5B|NM_004521_exon_0_0_chr10_32297938_r_16_3569445	-		D2	D3
chr10	32300388	32300438	KIF5B	chr10:32300388-32300438	KIF5B|NM_004521_exon_0_0_chr10_32297938_r_8_2962161	+	D1
chr10	32300388	32300428	KIF5B	chr10:32300388-32300428	KIF5B|NM_004521_exon_0_0_chr10_32297938_r_16_3569445	+		D2	D3
chr10	32304448	32304488	KIF5B	chr10:32304448-32304488	KIF5B|NM_004521_exon_1_0_chr10_32304437_r_0_3569446	+		D2	D3
chr10	32304449	32304499	KIF5B	chr10:32304449-32304499	KIF5B|NM_004521_exon_1_0_chr10_32304437_r_0_2962162	-	D1
chr10	32304461	32304501	KIF5B	chr10:32304461-32304501	KIF5B|NM_004521_exon_1_0_chr10_32304437_r_0_3569446	-		D2	D3
chr10	32304523	32304573	KIF5B	chr10:32304523-32304573	KIF5B|NM_004521_exon_1_0_chr10_32304437_r_0_2962162	+	D1
chr10	32304523	32304563	KIF5B	chr10:32304523-32304563	KIF5B|NM_004521_exon_1_0_chr10_32304437_r_1_3569447	+		D2	D3
chr10	32304540	32304580	KIF5B	chr10:32304540-32304580	KIF5B|NM_004521_exon_1_0_chr10_32304437_r_1_3569447	-		D2	D3
chr10	32306066	32306116	KIF5B	chr10:32306066-32306116	KIF5B|NM_004521_exon_2_0_chr10_32306071_r_0_2962163	-	D1
chr10	32306081	32306121	KIF5B	chr10:32306081-32306121	KIF5B|NM_004521_exon_2_0_chr10_32306071_r_0_3569448	-		D2	D3
chr10	32306116	32306156	KIF5B	chr10:32306116-32306156	KIF5B|NM_004521_exon_2_0_chr10_32306071_r_0_3569448	+		D2	D3
chr10	32306205	32306245	KIF5B	chr10:32306205-32306245	KIF5B|NM_004521_exon_2_0_chr10_32306071_r_1_3569449	-		D2	D3
chr10	32306241	32306291	KIF5B	chr10:32306241-32306291	KIF5B|NM_004521_exon_2_0_chr10_32306071_r_0_2962163	+	D1
chr10	32306241	32306281	KIF5B	chr10:32306241-32306281	KIF5B|NM_004521_exon_2_0_chr10_32306071_r_1_3569449	+		D2	D3
chr10	32306980	32307030	KIF5B	chr10:32306980-32307030	KIF5B|NM_004521_exon_3_0_chr10_32306980_r_0_2962164	-	D1
chr10	32306990	32307030	KIF5B	chr10:32306990-32307030	KIF5B|NM_004521_exon_3_0_chr10_32306980_r_0_3569450	-		D2	D3
chr10	32307040	32307090	KIF5B	chr10:32307040-32307090	KIF5B|NM_004521_exon_3_0_chr10_32306980_r_0_2962164	+	D1
chr10	32307040	32307080	KIF5B	chr10:32307040-32307080	KIF5B|NM_004521_exon_3_0_chr10_32306980_r_0_3569450	+		D2	D3
chr10	32307233	32307283	KIF5B	chr10:32307233-32307283	KIF5B|NM_004521_exon_4_0_chr10_32307244_r_0_2962165	-	D1
chr10	32307260	32307300	KIF5B	chr10:32307260-32307300	KIF5B|NM_004521_exon_4_0_chr10_32307244_r_0_3569451	-		D2	D3
chr10	32307266	32307306	KIF5B	chr10:32307266-32307306	KIF5B|NM_004521_exon_4_0_chr10_32307244_r_0_3569451	+		D2	D3
chr10	32307274	32307324	KIF5B	chr10:32307274-32307324	KIF5B|NM_004521_exon_4_0_chr10_32307244_r_0_2962165	+	D1
chr10	32307421	32307471	KIF5B	chr10:32307421-32307471	KIF5B|NM_004521_exon_5_0_chr10_32307430_r_0_2962166	-	D1
chr10	32307437	32307477	KIF5B	chr10:32307437-32307477	KIF5B|NM_004521_exon_5_0_chr10_32307430_r_0_3569452	-		D2	D3
chr10	32307444	32307484	KIF5B	chr10:32307444-32307484	KIF5B|NM_004521_exon_5_0_chr10_32307430_r_0_3569452	+		D2	D3
chr10	32307449	32307499	KIF5B	chr10:32307449-32307499	KIF5B|NM_004521_exon_5_0_chr10_32307430_r_0_2962166	+	D1
chr10	32308798	32308848	KIF5B	chr10:32308798-32308848	KIF5B|NM_004521_exon_6_0_chr10_32308786_r_0_2962167	-	D1
chr10	32308808	32308848	KIF5B	chr10:32308808-32308848	KIF5B|NM_004521_exon_6_0_chr10_32308786_r_0_3569453	-		D2	D3
chr10	32308838	32308888	KIF5B	chr10:32308838-32308888	KIF5B|NM_004521_exon_6_0_chr10_32308786_r_0_2962167	+	D1
chr10	32308838	32308878	KIF5B	chr10:32308838-32308878	KIF5B|NM_004521_exon_6_0_chr10_32308786_r_0_3569453	+		D2	D3
chr10	32309959	32309999	KIF5B	chr10:32309959-32309999	KIF5B|NM_004521_exon_7_0_chr10_32309950_r_0_3569454	-		D2	D3
chr10	32309963	32310013	KIF5B	chr10:32309963-32310013	KIF5B|NM_004521_exon_7_0_chr10_32309950_r_0_2962168	-	D1
chr10	32309998	32310038	KIF5B	chr10:32309998-32310038	KIF5B|NM_004521_exon_7_0_chr10_32309950_r_0_3569454	+		D2	D3
chr10	32309999	32310049	KIF5B	chr10:32309999-32310049	KIF5B|NM_004521_exon_7_0_chr10_32309950_r_0_2962168	+	D1
chr10	32310158	32310198	KIF5B	chr10:32310158-32310198	KIF5B|NM_004521_exon_8_0_chr10_32310154_r_0_3569455	+		D2	D3
chr10	32310161	32310211	KIF5B	chr10:32310161-32310211	KIF5B|NM_004521_exon_8_0_chr10_32310154_r_0_2962169	-	D1
chr10	32310171	32310211	KIF5B	chr10:32310171-32310211	KIF5B|NM_004521_exon_8_0_chr10_32310154_r_0_3569455	-		D2	D3
chr10	32310174	32310224	KIF5B	chr10:32310174-32310224	KIF5B|NM_004521_exon_8_0_chr10_32310154_r_0_2962169	+	D1
chr10	32311078	32311128	KIF5B	chr10:32311078-32311128	KIF5B|NM_004521_exon_9_0_chr10_32311068_r_0_2962170	-	D1
chr10	32311094	32311134	KIF5B	chr10:32311094-32311134	KIF5B|NM_004521_exon_9_0_chr10_32311068_r_0_3569456	-		D2	D3
chr10	32311118	32311158	KIF5B	chr10:32311118-32311158	KIF5B|NM_004521_exon_9_0_chr10_32311068_r_0_3569456	+		D2	D3
chr10	32311122	32311172	KIF5B	chr10:32311122-32311172	KIF5B|NM_004521_exon_9_0_chr10_32311068_r_0_2962170	+	D1
chr10	32311780	32311830	KIF5B	chr10:32311780-32311830	KIF5B|NM_004521_exon_10_0_chr10_32311776_r_0_2962171	-	D1
chr10	32311790	32311830	KIF5B	chr10:32311790-32311830	KIF5B|NM_004521_exon_10_0_chr10_32311776_r_0_3569457	-		D2	D3
chr10	32311826	32311866	KIF5B	chr10:32311826-32311866	KIF5B|NM_004521_exon_10_0_chr10_32311776_r_0_3569457	+		D2	D3
chr10	32311880	32311920	KIF5B	chr10:32311880-32311920	KIF5B|NM_004521_exon_10_0_chr10_32311776_r_1_3569458	-		D2	D3
chr10	32311908	32311958	KIF5B	chr10:32311908-32311958	KIF5B|NM_004521_exon_10_0_chr10_32311776_r_0_2962171	+	D1
chr10	32311908	32311948	KIF5B	chr10:32311908-32311948	KIF5B|NM_004521_exon_10_0_chr10_32311776_r_1_3569458	+		D2	D3
chr10	32317360	32317400	KIF5B	chr10:32317360-32317400	KIF5B|NM_004521_exon_11_0_chr10_32317356_r_0_3569459	-		D2	D3
chr10	32317368	32317418	KIF5B	chr10:32317368-32317418	KIF5B|NM_004521_exon_11_0_chr10_32317356_r_0_2962172	-	D1
chr10	32317449	32317499	KIF5B	chr10:32317449-32317499	KIF5B|NM_004521_exon_11_0_chr10_32317356_r_0_2962172	+	D1
chr10	32317449	32317489	KIF5B	chr10:32317449-32317489	KIF5B|NM_004521_exon_11_0_chr10_32317356_r_0_3569459	+		D2	D3
chr10	32320016	32320066	KIF5B	chr10:32320016-32320066	KIF5B|NM_004521_exon_12_0_chr10_32320001_r_0_2962173	-	D1
chr10	32320026	32320066	KIF5B	chr10:32320026-32320066	KIF5B|NM_004521_exon_12_0_chr10_32320001_r_0_3569460	-		D2	D3
chr10	32320061	32320101	KIF5B	chr10:32320061-32320101	KIF5B|NM_004521_exon_12_0_chr10_32320001_r_0_3569460	+		D2	D3
chr10	32320110	32320150	KIF5B	chr10:32320110-32320150	KIF5B|NM_004521_exon_12_0_chr10_32320001_r_1_3569461	-		D2	D3
chr10	32320161	32320211	KIF5B	chr10:32320161-32320211	KIF5B|NM_004521_exon_12_0_chr10_32320001_r_0_2962173	+	D1
chr10	32320161	32320201	KIF5B	chr10:32320161-32320201	KIF5B|NM_004521_exon_12_0_chr10_32320001_r_1_3569461	+		D2	D3
chr10	32321644	32321684	KIF5B	chr10:32321644-32321684	KIF5B|NM_004521_exon_13_0_chr10_32321634_r_0_3569462	+		D2	D3
chr10	32321647	32321697	KIF5B	chr10:32321647-32321697	KIF5B|NM_004521_exon_13_0_chr10_32321634_r_0_2962174	-	D1
chr10	32321659	32321709	KIF5B	chr10:32321659-32321709	KIF5B|NM_004521_exon_13_0_chr10_32321634_r_0_2962174	+	D1
chr10	32321660	32321700	KIF5B	chr10:32321660-32321700	KIF5B|NM_004521_exon_13_0_chr10_32321634_r_0_3569462	-		D2	D3
chr10	32322774	32322824	KIF5B	chr10:32322774-32322824	KIF5B|NM_004521_exon_14_0_chr10_32322773_r_0_2962175	-	D1
chr10	32322784	32322824	KIF5B	chr10:32322784-32322824	KIF5B|NM_004521_exon_14_0_chr10_32322773_r_0_3569463	-		D2	D3
chr10	32322813	32322853	KIF5B	chr10:32322813-32322853	KIF5B|NM_004521_exon_14_0_chr10_32322773_r_0_3569463	+		D2	D3
chr10	32322881	32322921	KIF5B	chr10:32322881-32322921	KIF5B|NM_004521_exon_14_0_chr10_32322773_r_1_3569464	-		D2	D3
chr10	32322906	32322956	KIF5B	chr10:32322906-32322956	KIF5B|NM_004521_exon_14_0_chr10_32322773_r_0_2962175	+	D1
chr10	32322906	32322946	KIF5B	chr10:32322906-32322946	KIF5B|NM_004521_exon_14_0_chr10_32322773_r_1_3569464	+		D2	D3
chr10	32323614	32323664	KIF5B	chr10:32323614-32323664	KIF5B|NM_004521_exon_15_0_chr10_32323618_r_0_2962176	-	D1
chr10	32323644	32323684	KIF5B	chr10:32323644-32323684	KIF5B|NM_004521_exon_15_0_chr10_32323618_r_0_3569465	-		D2	D3
chr10	32323723	32323763	KIF5B	chr10:32323723-32323763	KIF5B|NM_004521_exon_15_0_chr10_32323618_r_0_3569465	+		D2	D3
chr10	32323724	32323774	KIF5B	chr10:32323724-32323774	KIF5B|NM_004521_exon_15_0_chr10_32323618_r_0_2962176	+	D1
chr10	32324453	32324503	KIF5B	chr10:32324453-32324503	KIF5B|NM_004521_exon_16_0_chr10_32324450_r_0_2962177	-	D1
chr10	32324467	32324507	KIF5B	chr10:32324467-32324507	KIF5B|NM_004521_exon_16_0_chr10_32324450_r_0_3569466	-		D2	D3
chr10	32324537	32324587	KIF5B	chr10:32324537-32324587	KIF5B|NM_004521_exon_16_0_chr10_32324450_r_0_2962177	+	D1
chr10	32324540	32324580	KIF5B	chr10:32324540-32324580	KIF5B|NM_004521_exon_16_0_chr10_32324450_r_0_3569466	+		D2	D3
chr10	32324824	32324874	KIF5B	chr10:32324824-32324874	KIF5B|NM_004521_exon_17_0_chr10_32324818_r_0_2962178	-	D1
chr10	32324834	32324874	KIF5B	chr10:32324834-32324874	KIF5B|NM_004521_exon_17_0_chr10_32324818_r_0_3569467	-		D2	D3
chr10	32324857	32324907	KIF5B	chr10:32324857-32324907	KIF5B|NM_004521_exon_17_0_chr10_32324818_r_0_2962178	+	D1
chr10	32324857	32324897	KIF5B	chr10:32324857-32324897	KIF5B|NM_004521_exon_17_0_chr10_32324818_r_0_3569467	+		D2	D3
chr10	32326185	32326235	KIF5B	chr10:32326185-32326235	KIF5B|NM_004521_exon_18_0_chr10_32326182_r_0_2962179	-	D1
chr10	32326194	32326234	KIF5B	chr10:32326194-32326234	KIF5B|NM_004521_exon_18_0_chr10_32326182_r_0_3569468	-		D2	D3
chr10	32326245	32326295	KIF5B	chr10:32326245-32326295	KIF5B|NM_004521_exon_18_0_chr10_32326182_r_0_2962179	+	D1
chr10	32326245	32326285	KIF5B	chr10:32326245-32326285	KIF5B|NM_004521_exon_18_0_chr10_32326182_r_0_3569468	+		D2	D3
chr10	32326452	32326502	KIF5B	chr10:32326452-32326502	KIF5B|NM_004521_exon_19_0_chr10_32326448_r_0_2962180	-	D1
chr10	32326462	32326502	KIF5B	chr10:32326462-32326502	KIF5B|NM_004521_exon_19_0_chr10_32326448_r_0_3569469	-		D2	D3
chr10	32326482	32326532	KIF5B	chr10:32326482-32326532	KIF5B|NM_004521_exon_19_0_chr10_32326448_r_0_2962180	+	D1
chr10	32326482	32326522	KIF5B	chr10:32326482-32326522	KIF5B|NM_004521_exon_19_0_chr10_32326448_r_0_3569469	+		D2	D3
chr10	32327080	32327130	KIF5B	chr10:32327080-32327130	KIF5B|NM_004521_exon_20_0_chr10_32327091_r_0_2962181	-	D1
chr10	32327097	32327147	KIF5B	chr10:32327097-32327147	KIF5B|NM_004521_exon_20_0_chr10_32327091_r_0_2962181	+	D1
chr10	32327101	32327141	KIF5B	chr10:32327101-32327141	KIF5B|NM_004521_exon_20_0_chr10_32327091_r_0_3569470	-		D2	D3
chr10	32327103	32327143	KIF5B	chr10:32327103-32327143	KIF5B|NM_004521_exon_20_0_chr10_32327091_r_0_3569470	+		D2	D3
chr10	32327695	32327745	KIF5B	chr10:32327695-32327745	KIF5B|NM_004521_exon_21_0_chr10_32327706_r_0_2962182	-	D1
chr10	32327710	32327760	KIF5B	chr10:32327710-32327760	KIF5B|NM_004521_exon_21_0_chr10_32327706_r_0_2962182	+	D1
chr10	32327710	32327750	KIF5B	chr10:32327710-32327750	KIF5B|NM_004521_exon_21_0_chr10_32327706_r_0_3569471	+		D2	D3
chr10	32327712	32327752	KIF5B	chr10:32327712-32327752	KIF5B|NM_004521_exon_21_0_chr10_32327706_r_0_3569471	-		D2	D3
chr10	32328262	32328312	KIF5B	chr10:32328262-32328312	KIF5B|NM_004521_exon_22_0_chr10_32328255_r_0_2962183	-	D1
chr10	32328275	32328315	KIF5B	chr10:32328275-32328315	KIF5B|NM_004521_exon_22_0_chr10_32328255_r_0_3569472	-		D2	D3
chr10	32328298	32328338	KIF5B	chr10:32328298-32328338	KIF5B|NM_004521_exon_22_0_chr10_32328255_r_0_3569472	+		D2	D3
chr10	32328318	32328368	KIF5B	chr10:32328318-32328368	KIF5B|NM_004521_exon_22_0_chr10_32328255_r_0_2962183	+	D1
chr10	32329321	32329371	KIF5B	chr10:32329321-32329371	KIF5B|NM_004521_exon_23_0_chr10_32329312_r_0_2962184	-	D1
chr10	32329331	32329371	KIF5B	chr10:32329331-32329371	KIF5B|NM_004521_exon_23_0_chr10_32329312_r_0_3569473	-		D2	D3
chr10	32329337	32329387	KIF5B	chr10:32329337-32329387	KIF5B|NM_004521_exon_23_0_chr10_32329312_r_0_2962184	+	D1
chr10	32329337	32329377	KIF5B	chr10:32329337-32329377	KIF5B|NM_004521_exon_23_0_chr10_32329312_r_0_3569473	+		D2	D3
chr10	32337397	32337437	KIF5B	chr10:32337397-32337437	KIF5B|NM_004521_exon_24_0_chr10_32337392_r_0_3569474	-		D2	D3
chr10	32337399	32337449	KIF5B	chr10:32337399-32337449	KIF5B|NM_004521_exon_24_0_chr10_32337392_r_0_2962185	-	D1
chr10	32337416	32337456	KIF5B	chr10:32337416-32337456	KIF5B|NM_004521_exon_24_0_chr10_32337392_r_0_3569474	+		D2	D3
chr10	32337433	32337483	KIF5B	chr10:32337433-32337483	KIF5B|NM_004521_exon_24_0_chr10_32337392_r_0_2962185	+	D1
chr10	32344788	32344838	KIF5B	chr10:32344788-32344838	KIF5B|NM_004521_exon_25_0_chr10_32344776_r_0_2962186	-	D1
chr10	32344792	32344832	KIF5B	chr10:32344792-32344832	KIF5B|NM_004521_exon_25_0_chr10_32344776_r_0_3569475	-		D2	D3
chr10	32344866	32344906	KIF5B	chr10:32344866-32344906	KIF5B|NM_004521_exon_25_0_chr10_32344776_r_0_3569475	+		D2	D3
chr10	32344932	32344972	KIF5B	chr10:32344932-32344972	KIF5B|NM_004521_exon_25_0_chr10_32344776_r_1_3569476	-		D2
chr10	32345027	32345077	KIF5B	chr10:32345027-32345077	KIF5B|NM_004521_exon_25_0_chr10_32344776_r_0_2962186	+	D1
chr10	32345027	32345067	KIF5B	chr10:32345027-32345067	KIF5B|NM_004521_exon_25_0_chr10_32344776_r_1_3569476	+		D2
chr10	32345071	32345121	KIF5B	chr10:32345071-32345121	KIF5B|NM_004521_exon_25_0_chr10_32344776_r_1_2962187	-	D1
chr10	32345084	32345124	KIF5B	chr10:32345084-32345124	KIF5B|NM_004521_exon_25_0_chr10_32344776_r_2_3569477	-		D2
chr10	32345175	32345215	KIF5B	chr10:32345175-32345215	KIF5B|NM_004521_exon_25_0_chr10_32344776_r_2_3569477	+		D2
chr10	32345237	32345277	KIF5B	chr10:32345237-32345277	KIF5B|NM_004521_exon_25_0_chr10_32344776_r_3_3569478	-		D2
chr10	32345308	32345348	KIF5B	chr10:32345308-32345348	KIF5B|NM_004521_exon_25_0_chr10_32344776_r_3_3569478	+		D2
chr10	32345331	32345381	KIF5B	chr10:32345331-32345381	KIF5B|NM_004521_exon_25_0_chr10_32344776_r_1_2962187	+	D1
chr10	43572524	43572574	RET	chr10:43572524-43572574	RET|NM_020630_exon_0_0_chr10_43572517_f_0_2962188	-	D1
chr10	43572537	43572577	RET	chr10:43572537-43572577	RET|NM_020630_exon_0_0_chr10_43572517_f_0_3613848	-		D2	D3
chr10	43572585	43572625	RET	chr10:43572585-43572625	RET|NM_020630_exon_0_0_chr10_43572517_f_0_3613848	+		D2	D3
chr10	43572662	43572702	RET	chr10:43572662-43572702	RET|NM_020630_exon_0_0_chr10_43572517_f_1_3613849	-		D2	D3
chr10	43572699	43572749	RET	chr10:43572699-43572749	RET|NM_020630_exon_0_0_chr10_43572517_f_0_2962188	+	D1
chr10	43572706	43572746	RET	chr10:43572706-43572746	RET|NM_020630_exon_0_0_chr10_43572517_f_1_3613849	+		D2	D3
chr10	43595922	43595972	RET	chr10:43595922-43595972	RET|NM_020630_exon_1_0_chr10_43595907_f_0_2962189	-	D1
chr10	43595932	43595972	RET	chr10:43595932-43595972	RET|NM_020630_exon_1_0_chr10_43595907_f_0_3613850	-		D2	D3
chr10	43595983	43596023	RET	chr10:43595983-43596023	RET|NM_020630_exon_1_0_chr10_43595907_f_0_3613850	+		D2	D3
chr10	43596054	43596094	RET	chr10:43596054-43596094	RET|NM_020630_exon_1_0_chr10_43595907_f_1_3613851	-		D2	D3
chr10	43596104	43596144	RET	chr10:43596104-43596144	RET|NM_020630_exon_1_0_chr10_43595907_f_1_3613851	+		D2	D3
chr10	43596105	43596155	RET	chr10:43596105-43596155	RET|NM_020630_exon_1_0_chr10_43595907_f_0_2962189	+	D1
chr10	43597785	43597835	RET	chr10:43597785-43597835	RET|NM_020630_exon_2_0_chr10_43597790_f_0_2962190	-	D1
chr10	43597795	43597835	RET	chr10:43597795-43597835	RET|NM_020630_exon_2_0_chr10_43597790_f_0_3613852	-		D2	D3
chr10	43597870	43597910	RET	chr10:43597870-43597910	RET|NM_020630_exon_2_0_chr10_43597790_f_0_3613852	+		D2	D3
chr10	43597956	43597996	RET	chr10:43597956-43597996	RET|NM_020630_exon_2_0_chr10_43597790_f_1_3613853	-		D2	D3
chr10	43598026	43598076	RET	chr10:43598026-43598076	RET|NM_020630_exon_2_0_chr10_43597790_f_0_2962190	+	D1
chr10	43598026	43598066	RET	chr10:43598026-43598066	RET|NM_020630_exon_2_0_chr10_43597790_f_1_3613853	+		D2	D3
chr10	43600389	43600439	RET	chr10:43600389-43600439	RET|NM_020630_exon_3_0_chr10_43600400_f_0_2962191	-	D1
chr10	43600427	43600467	RET	chr10:43600427-43600467	RET|NM_020630_exon_3_0_chr10_43600400_f_0_3613854	-		D2	D3
chr10	43600463	43600503	RET	chr10:43600463-43600503	RET|NM_020630_exon_3_0_chr10_43600400_f_0_3613854	+		D2	D3
chr10	43600527	43600567	RET	chr10:43600527-43600567	RET|NM_020630_exon_3_0_chr10_43600400_f_1_3613855	-		D2	D3
chr10	43600594	43600634	RET	chr10:43600594-43600634	RET|NM_020630_exon_3_0_chr10_43600400_f_1_3613855	+		D2	D3
chr10	43600599	43600649	RET	chr10:43600599-43600649	RET|NM_020630_exon_3_0_chr10_43600400_f_0_2962191	+	D1
chr10	43601821	43601871	RET	chr10:43601821-43601871	RET|NM_020630_exon_4_0_chr10_43601824_f_0_2962192	-	D1
chr10	43601850	43601890	RET	chr10:43601850-43601890	RET|NM_020630_exon_4_0_chr10_43601824_f_0_3613856	-		D2	D3
chr10	43601860	43601900	RET	chr10:43601860-43601900	RET|NM_020630_exon_4_0_chr10_43601824_f_0_3613856	+		D2	D3
chr10	43601949	43601989	RET	chr10:43601949-43601989	RET|NM_020630_exon_4_0_chr10_43601824_f_1_3613857	-		D2	D3
chr10	43601955	43602005	RET	chr10:43601955-43602005	RET|NM_020630_exon_4_0_chr10_43601824_f_0_2962192	+	D1
chr10	43601955	43601995	RET	chr10:43601955-43601995	RET|NM_020630_exon_4_0_chr10_43601824_f_1_3613857	+		D2	D3
chr10	43604476	43604526	RET	chr10:43604476-43604526	RET|NM_020630_exon_5_0_chr10_43604479_f_0_2962193	-	D1
chr10	43604486	43604526	RET	chr10:43604486-43604526	RET|NM_020630_exon_5_0_chr10_43604479_f_0_3613858	-		D2	D3
chr10	43604515	43604555	RET	chr10:43604515-43604555	RET|NM_020630_exon_5_0_chr10_43604479_f_0_3613858	+		D2	D3
chr10	43604581	43604621	RET	chr10:43604581-43604621	RET|NM_020630_exon_5_0_chr10_43604479_f_1_3613859	-		D2	D3
chr10	43604614	43604664	RET	chr10:43604614-43604664	RET|NM_020630_exon_5_0_chr10_43604479_f_0_2962193	+	D1
chr10	43604614	43604654	RET	chr10:43604614-43604654	RET|NM_020630_exon_5_0_chr10_43604479_f_1_3613859	+		D2	D3
chr10	43606659	43606709	RET	chr10:43606659-43606709	RET|NM_020630_exon_6_0_chr10_43606655_f_0_2962194	-	D1
chr10	43606669	43606709	RET	chr10:43606669-43606709	RET|NM_020630_exon_6_0_chr10_43606655_f_0_3613860	-		D2	D3
chr10	43606716	43606756	RET	chr10:43606716-43606756	RET|NM_020630_exon_6_0_chr10_43606655_f_0_3613860	+		D2	D3
chr10	43606789	43606829	RET	chr10:43606789-43606829	RET|NM_020630_exon_6_0_chr10_43606655_f_1_3613861	-		D2	D3
chr10	43606859	43606909	RET	chr10:43606859-43606909	RET|NM_020630_exon_6_0_chr10_43606655_f_0_2962194	+	D1
chr10	43606859	43606899	RET	chr10:43606859-43606899	RET|NM_020630_exon_6_0_chr10_43606655_f_1_3613861	+		D2	D3
chr10	43607552	43607602	RET	chr10:43607552-43607602	RET|NM_020630_exon_7_0_chr10_43607547_f_0_2962195	-	D1
chr10	43607553	43607593	RET	chr10:43607553-43607593	RET|NM_020630_exon_7_0_chr10_43607547_f_0_3613862	-		D2	D3
chr10	43607621	43607671	RET	chr10:43607621-43607671	RET|NM_020630_exon_7_0_chr10_43607547_f_0_2962195	+	D1
chr10	43607623	43607663	RET	chr10:43607623-43607663	RET|NM_020630_exon_7_0_chr10_43607547_f_0_3613862	+		D2	D3
chr10	43608294	43608344	RET	chr10:43608294-43608344	RET|NM_020630_exon_8_0_chr10_43608301_f_0_2962196	-	D1
chr10	43608313	43608353	RET	chr10:43608313-43608353	RET|NM_020630_exon_8_0_chr10_43608301_f_0_3613863	-		D2	D3
chr10	43608343	43608383	RET	chr10:43608343-43608383	RET|NM_020630_exon_8_0_chr10_43608301_f_0_3613863	+		D2	D3
chr10	43608361	43608411	RET	chr10:43608361-43608411	RET|NM_020630_exon_8_0_chr10_43608301_f_0_2962196	+	D1
chr10	43609010	43609060	RET	chr10:43609010-43609060	RET|NM_020630_exon_9_0_chr10_43609004_f_0_2962197	-	D1
chr10	43609023	43609063	RET	chr10:43609023-43609063	RET|NM_020630_exon_9_0_chr10_43609004_f_0_3613864	-		D2	D3
chr10	43609076	43609116	RET	chr10:43609076-43609116	RET|NM_020630_exon_9_0_chr10_43609004_f_0_3613864	+		D2	D3
chr10	43609082	43609132	RET	chr10:43609082-43609132	RET|NM_020630_exon_9_0_chr10_43609004_f_0_2962197	+	D1
chr10	43609931	43609981	RET	chr10:43609931-43609981	RET|NM_020630_exon_10_0_chr10_43609928_f_0_2962198	-	D1
chr10	43609955	43609995	RET	chr10:43609955-43609995	RET|NM_020630_exon_10_0_chr10_43609928_f_0_3613865	-		D2	D3
chr10	43609993	43610033	RET	chr10:43609993-43610033	RET|NM_020630_exon_10_0_chr10_43609928_f_0_3613865	+		D2	D3
chr10	43610065	43610105	RET	chr10:43610065-43610105	RET|NM_020630_exon_10_0_chr10_43609928_f_1_3613866	-		D2	D3
chr10	43610123	43610163	RET	chr10:43610123-43610163	RET|NM_020630_exon_10_0_chr10_43609928_f_1_3613866	+		D2	D3
chr10	43610124	43610174	RET	chr10:43610124-43610174	RET|NM_020630_exon_10_0_chr10_43609928_f_0_2962198	+	D1
chr10	43612023	43612073	RET	chr10:43612023-43612073	RET|NM_020630_exon_11_0_chr10_43612032_f_0_2962199	-	D1
chr10	43612034	43612074	RET	chr10:43612034-43612074	RET|NM_020630_exon_11_0_chr10_43612032_f_0_3613867	-		D2	D3
chr10	43612132	43612172	RET	chr10:43612132-43612172	RET|NM_020630_exon_11_0_chr10_43612032_f_0_3613867	+		D2	D3
chr10	43612139	43612189	RET	chr10:43612139-43612189	RET|NM_020630_exon_11_0_chr10_43612032_f_0_2962199	+	D1
chr10	43613823	43613873	RET	chr10:43613823-43613873	RET|NM_020630_exon_12_0_chr10_43613821_f_0_2962200	-	D1
chr10	43613833	43613873	RET	chr10:43613833-43613873	RET|NM_020630_exon_12_0_chr10_43613821_f_0_3613868	-		D2	D3
chr10	43613860	43613900	RET	chr10:43613860-43613900	RET|NM_020630_exon_12_0_chr10_43613821_f_0_3613868	+		D2	D3
chr10	43613863	43613913	RET	chr10:43613863-43613913	RET|NM_020630_exon_12_0_chr10_43613821_f_0_2962200	+	D1
chr10	43614991	43615041	RET	chr10:43614991-43615041	RET|NM_020630_exon_13_0_chr10_43614979_f_0_2962201	-	D1
chr10	43615005	43615045	RET	chr10:43615005-43615045	RET|NM_020630_exon_13_0_chr10_43614979_f_0_3613869	-		D2	D3
chr10	43615024	43615064	RET	chr10:43615024-43615064	RET|NM_020630_exon_13_0_chr10_43614979_f_0_3613869	+		D2	D3
chr10	43615101	43615141	RET	chr10:43615101-43615141	RET|NM_020630_exon_13_0_chr10_43614979_f_1_3613870	-		D2	D3
chr10	43615130	43615170	RET	chr10:43615130-43615170	RET|NM_020630_exon_13_0_chr10_43614979_f_1_3613870	+		D2	D3
chr10	43615133	43615183	RET	chr10:43615133-43615183	RET|NM_020630_exon_13_0_chr10_43614979_f_0_2962201	+	D1
chr10	43615544	43615594	RET	chr10:43615544-43615594	RET|NM_020630_exon_14_0_chr10_43615529_f_0_2962202	-	D1
chr10	43615556	43615596	RET	chr10:43615556-43615596	RET|NM_020630_exon_14_0_chr10_43615529_f_0_3613871	-		D2	D3
chr10	43615597	43615647	RET	chr10:43615597-43615647	RET|NM_020630_exon_14_0_chr10_43615529_f_0_2962202	+	D1
chr10	43615597	43615637	RET	chr10:43615597-43615637	RET|NM_020630_exon_14_0_chr10_43615529_f_0_3613871	+		D2	D3
chr10	43617401	43617451	RET	chr10:43617401-43617451	RET|NM_020630_exon_15_0_chr10_43617394_f_0_2962203	-	D1
chr10	43617420	43617470	RET	chr10:43617420-43617470	RET|NM_020630_exon_15_0_chr10_43617394_f_0_2962203	+	D1
chr10	43617420	43617460	RET	chr10:43617420-43617460	RET|NM_020630_exon_15_0_chr10_43617394_f_0_3613872	+		D2	D3
chr10	43617421	43617461	RET	chr10:43617421-43617461	RET|NM_020630_exon_15_0_chr10_43617394_f_0_3613872	-		D2	D3
chr10	43619127	43619177	RET	chr10:43619127-43619177	RET|NM_020630_exon_16_0_chr10_43619119_f_0_2962204	-	D1
chr10	43619137	43619177	RET	chr10:43619137-43619177	RET|NM_020630_exon_16_0_chr10_43619119_f_0_3613873	-		D2	D3
chr10	43619190	43619230	RET	chr10:43619190-43619230	RET|NM_020630_exon_16_0_chr10_43619119_f_0_3613873	+		D2	D3
chr10	43619192	43619242	RET	chr10:43619192-43619242	RET|NM_020630_exon_16_0_chr10_43619119_f_0_2962204	+	D1
chr10	43620329	43620379	RET	chr10:43620329-43620379	RET|NM_020630_exon_17_0_chr10_43620331_f_0_2962205	-	D1
chr10	43620339	43620379	RET	chr10:43620339-43620379	RET|NM_020630_exon_17_0_chr10_43620331_f_0_3613874	-		D2	D3
chr10	43620379	43620419	RET	chr10:43620379-43620419	RET|NM_020630_exon_17_0_chr10_43620331_f_0_3613874	+		D2	D3
chr10	43620386	43620436	RET	chr10:43620386-43620436	RET|NM_020630_exon_17_0_chr10_43620331_f_0_2962205	+	D1
chr10	43622024	43622074	RET	chr10:43622024-43622074	RET|NM_020630_exon_18_0_chr10_43622023_f_0_2962206	-	D1
chr10	43622034	43622074	RET	chr10:43622034-43622074	RET|NM_020630_exon_18_0_chr10_43622023_f_0_3613875	-		D2	D3
chr10	43622100	43622140	RET	chr10:43622100-43622140	RET|NM_020630_exon_18_0_chr10_43622023_f_0_3613875	+		D2	D3
chr10	43622170	43622210	RET	chr10:43622170-43622210	RET|NM_020630_exon_18_0_chr10_43622023_f_1_3613876	-		D2
chr10	43622202	43622252	RET	chr10:43622202-43622252	RET|NM_020630_exon_18_0_chr10_43622023_f_0_2962206	+	D1
chr10	43622241	43622281	RET	chr10:43622241-43622281	RET|NM_020630_exon_18_0_chr10_43622023_f_1_3613876	+		D2
chr10	43622270	43622320	RET	chr10:43622270-43622320	RET|NM_020630_exon_18_0_chr10_43622023_f_1_2962207	-	D1
chr10	43622314	43622354	RET	chr10:43622314-43622354	RET|NM_020630_exon_18_0_chr10_43622023_f_2_3613877	-		D2
chr10	43622369	43622409	RET	chr10:43622369-43622409	RET|NM_020630_exon_18_0_chr10_43622023_f_2_3613877	+		D2
chr10	43622423	43622473	RET	chr10:43622423-43622473	RET|NM_020630_exon_18_0_chr10_43622023_f_1_2962207	+	D1
chr10	43622436	43622476	RET	chr10:43622436-43622476	RET|NM_020630_exon_18_0_chr10_43622023_f_3_3613878	-		D2
chr10	43622487	43622537	RET	chr10:43622487-43622537	RET|NM_020630_exon_18_0_chr10_43622023_f_2_2962208	-	D1
chr10	43622502	43622542	RET	chr10:43622502-43622542	RET|NM_020630_exon_18_0_chr10_43622023_f_3_3613878	+		D2
chr10	43622570	43622610	RET	chr10:43622570-43622610	RET|NM_020630_exon_18_0_chr10_43622023_f_4_3613879	-		D2
chr10	43622641	43622681	RET	chr10:43622641-43622681	RET|NM_020630_exon_18_0_chr10_43622023_f_4_3613879	+		D2
chr10	43622669	43622719	RET	chr10:43622669-43622719	RET|NM_020630_exon_18_0_chr10_43622023_f_2_2962208	+	D1
chr10	43622711	43622751	RET	chr10:43622711-43622751	RET|NM_020630_exon_18_0_chr10_43622023_f_5_3613880	-		D2
chr10	43622714	43622764	RET	chr10:43622714-43622764	RET|NM_020630_exon_18_0_chr10_43622023_f_3_2962209	-	D1
chr10	43622753	43622793	RET	chr10:43622753-43622793	RET|NM_020630_exon_18_0_chr10_43622023_f_5_3613880	+		D2
chr10	43622830	43622870	RET	chr10:43622830-43622870	RET|NM_020630_exon_18_0_chr10_43622023_f_6_3613881	-		D2
chr10	43622888	43622938	RET	chr10:43622888-43622938	RET|NM_020630_exon_18_0_chr10_43622023_f_3_2962209	+	D1
chr10	43622894	43622934	RET	chr10:43622894-43622934	RET|NM_020630_exon_18_0_chr10_43622023_f_6_3613881	+		D2
chr10	43623549	43623599	RET	chr10:43623549-43623599	RET|NM_020975_exon_19_0_chr10_43623560_f_0_2962210	-	D1
chr10	43623582	43623622	RET	chr10:43623582-43623622	RET|NM_020975_exon_19_0_chr10_43623560_f_0_3613882	-		D2	D3
chr10	43623640	43623680	RET	chr10:43623640-43623680	RET|NM_020975_exon_19_0_chr10_43623560_f_0_3613882	+		D2	D3
chr10	43623726	43623766	RET	chr10:43623726-43623766	RET|NM_020975_exon_19_0_chr10_43623560_f_1_3613883	-		D2
chr10	43623795	43623845	RET	chr10:43623795-43623845	RET|NM_020975_exon_19_0_chr10_43623560_f_0_2962210	+	D1
chr10	43623810	43623850	RET	chr10:43623810-43623850	RET|NM_020975_exon_19_0_chr10_43623560_f_1_3613883	+		D2
chr10	43623833	43623883	RET	chr10:43623833-43623883	RET|NM_020975_exon_19_0_chr10_43623560_f_1_2962211	-	D1
chr10	43623872	43623912	RET	chr10:43623872-43623912	RET|NM_020975_exon_19_0_chr10_43623560_f_2_3613884	-		D2
chr10	43623958	43623998	RET	chr10:43623958-43623998	RET|NM_020975_exon_19_0_chr10_43623560_f_2_3613884	+		D2
chr10	43624012	43624052	RET	chr10:43624012-43624052	RET|NM_020975_exon_19_0_chr10_43623560_f_3_3613885	-		D2
chr10	43624056	43624106	RET	chr10:43624056-43624106	RET|NM_020975_exon_19_0_chr10_43623560_f_1_2962211	+	D1
chr10	43624101	43624141	RET	chr10:43624101-43624141	RET|NM_020975_exon_19_0_chr10_43623560_f_3_3613885	+		D2
chr10	43624122	43624172	RET	chr10:43624122-43624172	RET|NM_020975_exon_19_0_chr10_43623560_f_2_2962212	-	D1
chr10	43624162	43624202	RET	chr10:43624162-43624202	RET|NM_020975_exon_19_0_chr10_43623560_f_4_3613886	-		D2
chr10	43624242	43624282	RET	chr10:43624242-43624282	RET|NM_020975_exon_19_0_chr10_43623560_f_4_3613886	+		D2
chr10	43624324	43624364	RET	chr10:43624324-43624364	RET|NM_020975_exon_19_0_chr10_43623560_f_5_3613887	-		D2
chr10	43624351	43624401	RET	chr10:43624351-43624401	RET|NM_020975_exon_19_0_chr10_43623560_f_2_2962212	+	D1
chr10	43624387	43624427	RET	chr10:43624387-43624427	RET|NM_020975_exon_19_0_chr10_43623560_f_5_3613887	+		D2
chr10	43624414	43624464	RET	chr10:43624414-43624464	RET|NM_020975_exon_19_0_chr10_43623560_f_3_2962213	-	D1
chr10	43624478	43624518	RET	chr10:43624478-43624518	RET|NM_020975_exon_19_0_chr10_43623560_f_6_3613888	-		D2
chr10	43624542	43624582	RET	chr10:43624542-43624582	RET|NM_020975_exon_19_0_chr10_43623560_f_6_3613888	+		D2
chr10	43624614	43624654	RET	chr10:43624614-43624654	RET|NM_020975_exon_19_0_chr10_43623560_f_7_3613889	-		D2
chr10	43624615	43624665	RET	chr10:43624615-43624665	RET|NM_020975_exon_19_0_chr10_43623560_f_3_2962213	+	D1
chr10	43624687	43624737	RET	chr10:43624687-43624737	RET|NM_020975_exon_19_0_chr10_43623560_f_4_2962214	-	D1
chr10	43624689	43624729	RET	chr10:43624689-43624729	RET|NM_020975_exon_19_0_chr10_43623560_f_7_3613889	+		D2
chr10	43624764	43624804	RET	chr10:43624764-43624804	RET|NM_020975_exon_19_0_chr10_43623560_f_8_3613890	-		D2
chr10	43624853	43624893	RET	chr10:43624853-43624893	RET|NM_020975_exon_19_0_chr10_43623560_f_8_3613890	+		D2
chr10	43624918	43624968	RET	chr10:43624918-43624968	RET|NM_020975_exon_19_0_chr10_43623560_f_4_2962214	+	D1
chr10	43624927	43624967	RET	chr10:43624927-43624967	RET|NM_020975_exon_19_0_chr10_43623560_f_9_3613891	-		D2
chr10	43624970	43625020	RET	chr10:43624970-43625020	RET|NM_020975_exon_19_0_chr10_43623560_f_5_2962215	-	D1
chr10	43624999	43625039	RET	chr10:43624999-43625039	RET|NM_020975_exon_19_0_chr10_43623560_f_9_3613891	+		D2
chr10	43625054	43625094	RET	chr10:43625054-43625094	RET|NM_020975_exon_19_0_chr10_43623560_f_10_3613892	-		D2
chr10	43625155	43625195	RET	chr10:43625155-43625195	RET|NM_020975_exon_19_0_chr10_43623560_f_10_3613892	+		D2
chr10	43625186	43625236	RET	chr10:43625186-43625236	RET|NM_020975_exon_19_0_chr10_43623560_f_5_2962215	+	D1
chr10	43625215	43625255	RET	chr10:43625215-43625255	RET|NM_020975_exon_19_0_chr10_43623560_f_11_3613893	-		D2
chr10	43625246	43625296	RET	chr10:43625246-43625296	RET|NM_020975_exon_19_0_chr10_43623560_f_6_2962216	-	D1
chr10	43625283	43625323	RET	chr10:43625283-43625323	RET|NM_020975_exon_19_0_chr10_43623560_f_11_3613893	+		D2
chr10	43625372	43625412	RET	chr10:43625372-43625412	RET|NM_020975_exon_19_0_chr10_43623560_f_12_3613894	-		D2
chr10	43625438	43625478	RET	chr10:43625438-43625478	RET|NM_020975_exon_19_0_chr10_43623560_f_12_3613894	+		D2
chr10	43625475	43625525	RET	chr10:43625475-43625525	RET|NM_020975_exon_19_0_chr10_43623560_f_6_2962216	+	D1
chr10	43625514	43625554	RET	chr10:43625514-43625554	RET|NM_020975_exon_19_0_chr10_43623560_f_13_3613895	-		D2
chr10	43625524	43625574	RET	chr10:43625524-43625574	RET|NM_020975_exon_19_0_chr10_43623560_f_7_2962217	-	D1
chr10	43625604	43625644	RET	chr10:43625604-43625644	RET|NM_020975_exon_19_0_chr10_43623560_f_13_3613895	+		D2
chr10	43625667	43625707	RET	chr10:43625667-43625707	RET|NM_020975_exon_19_0_chr10_43623560_f_14_3613896	-		D2
chr10	43625746	43625796	RET	chr10:43625746-43625796	RET|NM_020975_exon_19_0_chr10_43623560_f_7_2962217	+	D1
chr10	43625746	43625786	RET	chr10:43625746-43625786	RET|NM_020975_exon_19_0_chr10_43623560_f_14_3613896	+		D2
chr10	61548503	61548553	CCDC6	chr10:61548503-61548553	CCDC6|NM_005436_exon_0_0_chr10_61548506_r_0_2962218	-	D1
chr10	61548533	61548573	CCDC6	chr10:61548533-61548573	CCDC6|NM_005436_exon_0_0_chr10_61548506_r_0_3619206	-		D2
chr10	61548601	61548641	CCDC6	chr10:61548601-61548641	CCDC6|NM_005436_exon_0_0_chr10_61548506_r_0_3619206	+		D2
chr10	61548658	61548698	CCDC6	chr10:61548658-61548698	CCDC6|NM_005436_exon_0_0_chr10_61548506_r_1_3619207	-		D2
chr10	61548750	61548790	CCDC6	chr10:61548750-61548790	CCDC6|NM_005436_exon_0_0_chr10_61548506_r_1_3619207	+		D2
chr10	61548756	61548806	CCDC6	chr10:61548756-61548806	CCDC6|NM_005436_exon_0_0_chr10_61548506_r_0_2962218	+	D1
chr10	61548799	61548849	CCDC6	chr10:61548799-61548849	CCDC6|NM_005436_exon_0_0_chr10_61548506_r_1_2962219	-	D1
chr10	61548809	61548849	CCDC6	chr10:61548809-61548849	CCDC6|NM_005436_exon_0_0_chr10_61548506_r_2_3619208	-		D2
chr10	61548883	61548923	CCDC6	chr10:61548883-61548923	CCDC6|NM_005436_exon_0_0_chr10_61548506_r_2_3619208	+		D2
chr10	61548950	61548990	CCDC6	chr10:61548950-61548990	CCDC6|NM_005436_exon_0_0_chr10_61548506_r_3_3619209	-		D2
chr10	61549028	61549078	CCDC6	chr10:61549028-61549078	CCDC6|NM_005436_exon_0_0_chr10_61548506_r_1_2962219	+	D1
chr10	61549030	61549070	CCDC6	chr10:61549030-61549070	CCDC6|NM_005436_exon_0_0_chr10_61548506_r_3_3619209	+		D2
chr10	61549080	61549130	CCDC6	chr10:61549080-61549130	CCDC6|NM_005436_exon_0_0_chr10_61548506_r_2_2962220	-	D1
chr10	61549090	61549130	CCDC6	chr10:61549090-61549130	CCDC6|NM_005436_exon_0_0_chr10_61548506_r_4_3619210	-		D2
chr10	61549150	61549190	CCDC6	chr10:61549150-61549190	CCDC6|NM_005436_exon_0_0_chr10_61548506_r_4_3619210	+		D2
chr10	61549251	61549291	CCDC6	chr10:61549251-61549291	CCDC6|NM_005436_exon_0_0_chr10_61548506_r_5_3619211	-		D2
chr10	61549325	61549365	CCDC6	chr10:61549325-61549365	CCDC6|NM_005436_exon_0_0_chr10_61548506_r_5_3619211	+		D2
chr10	61549336	61549386	CCDC6	chr10:61549336-61549386	CCDC6|NM_005436_exon_0_0_chr10_61548506_r_2_2962220	+	D1
chr10	61549382	61549432	CCDC6	chr10:61549382-61549432	CCDC6|NM_005436_exon_0_0_chr10_61548506_r_3_2962221	-	D1
chr10	61549399	61549439	CCDC6	chr10:61549399-61549439	CCDC6|NM_005436_exon_0_0_chr10_61548506_r_6_3619212	-		D2
chr10	61549458	61549498	CCDC6	chr10:61549458-61549498	CCDC6|NM_005436_exon_0_0_chr10_61548506_r_6_3619212	+		D2
chr10	61549547	61549587	CCDC6	chr10:61549547-61549587	CCDC6|NM_005436_exon_0_0_chr10_61548506_r_7_3619213	-		D2
chr10	61549626	61549676	CCDC6	chr10:61549626-61549676	CCDC6|NM_005436_exon_0_0_chr10_61548506_r_3_2962221	+	D1
chr10	61549626	61549666	CCDC6	chr10:61549626-61549666	CCDC6|NM_005436_exon_0_0_chr10_61548506_r_7_3619213	+		D2
chr10	61549685	61549735	CCDC6	chr10:61549685-61549735	CCDC6|NM_005436_exon_0_0_chr10_61548506_r_4_2962222	-	D1
chr10	61549695	61549735	CCDC6	chr10:61549695-61549735	CCDC6|NM_005436_exon_0_0_chr10_61548506_r_8_3619214	-		D2
chr10	61549747	61549787	CCDC6	chr10:61549747-61549787	CCDC6|NM_005436_exon_0_0_chr10_61548506_r_8_3619214	+		D2
chr10	61549821	61549861	CCDC6	chr10:61549821-61549861	CCDC6|NM_005436_exon_0_0_chr10_61548506_r_9_3619215	-		D2
chr10	61549906	61549956	CCDC6	chr10:61549906-61549956	CCDC6|NM_005436_exon_0_0_chr10_61548506_r_4_2962222	+	D1
chr10	61549913	61549953	CCDC6	chr10:61549913-61549953	CCDC6|NM_005436_exon_0_0_chr10_61548506_r_9_3619215	+		D2
chr10	61549962	61550012	CCDC6	chr10:61549962-61550012	CCDC6|NM_005436_exon_0_0_chr10_61548506_r_5_2962223	-	D1
chr10	61549972	61550012	CCDC6	chr10:61549972-61550012	CCDC6|NM_005436_exon_0_0_chr10_61548506_r_10_3619216	-		D2
chr10	61550037	61550077	CCDC6	chr10:61550037-61550077	CCDC6|NM_005436_exon_0_0_chr10_61548506_r_10_3619216	+		D2
chr10	61550122	61550162	CCDC6	chr10:61550122-61550162	CCDC6|NM_005436_exon_0_0_chr10_61548506_r_11_3619217	-		D2
chr10	61550192	61550242	CCDC6	chr10:61550192-61550242	CCDC6|NM_005436_exon_0_0_chr10_61548506_r_5_2962223	+	D1
chr10	61550192	61550232	CCDC6	chr10:61550192-61550232	CCDC6|NM_005436_exon_0_0_chr10_61548506_r_11_3619217	+		D2
chr10	61550247	61550297	CCDC6	chr10:61550247-61550297	CCDC6|NM_005436_exon_0_0_chr10_61548506_r_6_2962224	-	D1
chr10	61550279	61550319	CCDC6	chr10:61550279-61550319	CCDC6|NM_005436_exon_0_0_chr10_61548506_r_12_3619218	-		D2
chr10	61550344	61550384	CCDC6	chr10:61550344-61550384	CCDC6|NM_005436_exon_0_0_chr10_61548506_r_12_3619218	+		D2
chr10	61550399	61550439	CCDC6	chr10:61550399-61550439	CCDC6|NM_005436_exon_0_0_chr10_61548506_r_13_3619219	-		D2
chr10	61550476	61550516	CCDC6	chr10:61550476-61550516	CCDC6|NM_005436_exon_0_0_chr10_61548506_r_13_3619219	+		D2
chr10	61550487	61550537	CCDC6	chr10:61550487-61550537	CCDC6|NM_005436_exon_0_0_chr10_61548506_r_6_2962224	+	D1
chr10	61550557	61550607	CCDC6	chr10:61550557-61550607	CCDC6|NM_005436_exon_0_0_chr10_61548506_r_7_2962225	-	D1
chr10	61550567	61550607	CCDC6	chr10:61550567-61550607	CCDC6|NM_005436_exon_0_0_chr10_61548506_r_14_3619220	-		D2
chr10	61550640	61550680	CCDC6	chr10:61550640-61550680	CCDC6|NM_005436_exon_0_0_chr10_61548506_r_14_3619220	+		D2
chr10	61550698	61550738	CCDC6	chr10:61550698-61550738	CCDC6|NM_005436_exon_0_0_chr10_61548506_r_15_3619221	-		D2
chr10	61550786	61550826	CCDC6	chr10:61550786-61550826	CCDC6|NM_005436_exon_0_0_chr10_61548506_r_15_3619221	+		D2
chr10	61550788	61550838	CCDC6	chr10:61550788-61550838	CCDC6|NM_005436_exon_0_0_chr10_61548506_r_7_2962225	+	D1
chr10	61550825	61550875	CCDC6	chr10:61550825-61550875	CCDC6|NM_005436_exon_0_0_chr10_61548506_r_8_2962226	-	D1
chr10	61550836	61550876	CCDC6	chr10:61550836-61550876	CCDC6|NM_005436_exon_0_0_chr10_61548506_r_16_3619222	-		D2
chr10	61550910	61550950	CCDC6	chr10:61550910-61550950	CCDC6|NM_005436_exon_0_0_chr10_61548506_r_16_3619222	+		D2
chr10	61550990	61551030	CCDC6	chr10:61550990-61551030	CCDC6|NM_005436_exon_0_0_chr10_61548506_r_17_3619223	-		D2
chr10	61551070	61551120	CCDC6	chr10:61551070-61551120	CCDC6|NM_005436_exon_0_0_chr10_61548506_r_8_2962226	+	D1
chr10	61551070	61551110	CCDC6	chr10:61551070-61551110	CCDC6|NM_005436_exon_0_0_chr10_61548506_r_17_3619223	+		D2
chr10	61551115	61551165	CCDC6	chr10:61551115-61551165	CCDC6|NM_005436_exon_0_0_chr10_61548506_r_9_2962227	-	D1
chr10	61551126	61551166	CCDC6	chr10:61551126-61551166	CCDC6|NM_005436_exon_0_0_chr10_61548506_r_18_3619224	-		D2
chr10	61551223	61551263	CCDC6	chr10:61551223-61551263	CCDC6|NM_005436_exon_0_0_chr10_61548506_r_18_3619224	+		D2
chr10	61551272	61551312	CCDC6	chr10:61551272-61551312	CCDC6|NM_005436_exon_0_0_chr10_61548506_r_19_3619225	-		D2
chr10	61551347	61551387	CCDC6	chr10:61551347-61551387	CCDC6|NM_005436_exon_0_0_chr10_61548506_r_19_3619225	+		D2
chr10	61551349	61551399	CCDC6	chr10:61551349-61551399	CCDC6|NM_005436_exon_0_0_chr10_61548506_r_9_2962227	+	D1
chr10	61551417	61551467	CCDC6	chr10:61551417-61551467	CCDC6|NM_005436_exon_0_0_chr10_61548506_r_10_2962228	-	D1
[truncated: 421 more rows]
